# Supplementary material for: Infection with wild-type SARS-CoV-2 elicits broadly neutralizing and protective antibodies against omicron subvariants
Source: Nat Immunol. 2023 Mar 13;24(4):690–9. doi: 10.1038/s41590-023-01449-6 (PMC10063446; doi:10.1038/s41590-023-01449-6)
Supplement: Source Data — Statistical source data for Figs. 1, 3 and 4 and Extended Data Figs. 1, 2 and 3. [file 41590_2023_1449_MOESM3_ESM.xlsx]

## Sheet: Fig. 1a,b,c,d
Fig. 1a																					Fig. 1b				Fig. 1c				Fig. 1d
P2		P5		P10		P43		P75		P104		P140		P186		P195		All tested mAbs			P2				RBD	S2	Others		RBD nAbs	40
0.04	0.044	4.482	4.422	0.184	0.162	0.081	0.079	0.198	0.128	1.713	1.709	0.037	0.038	1.906	1.922	4.505	4.545	1.713	1.709			RBD	32		10.9	1413.12	9.16132		RBD non-nAbs	92
0.165	0.161	0.039	0.038	2.698	2.673	0.127	0.115	0.586	0.683	2.344	2.326	0.087	0.061	4.73	4.639	1.411	1.449	2.344	2.326			S2	44		59	10000	14.8575		S2 nAbs	1
2.458	2.542	0.15	0.145	2.136	2.055	0.151	0.163	0.037	0.037	1.298	1.265	2.301	2.303	3.288	3.407	3.428	3.451	1.298	1.265			others	50		63.1	10000	76.122		S2 non-nAbs	213
1.051	1.075	2.434	2.72	0.04	0.041	0.366	0.324	0.315	0.305	0.714	0.649	1.016	1.021	0.741	0.894	1.281	1.116	0.714	0.649						49.3	10000	48.3393		Others nAbs	17
0.038	0.038	3.234	3.149	0.041	0.041	3.923	3.917	0.038	0.037	0.676	0.66	1.66	1.678	0.682	0.667	0.36	0.233	0.676	0.66		P5				24.9	10000	66.5961		Others non-nAbs	113
2.848	2.824	4.495	4.402	3.512	3.377	0.16	0.161	2.434	2.413	2.102	2.067	0.037	0.038	0.468	0.414	1.362	1.394	2.102	2.067			RBD	37		201.6	10000	83.2961
0.044	0.044	0.038	0.039	2.34	2.513	0.158	0.162	3.247	3.057	4.576	4.574	0.343	0.325	1.929	1.922	0.037	0.038	4.576	4.574			S2	72		3.1	10000	155.557
3.198	2.654	4.815	4.002	4.686	4.573	0.313	0.286	0.038	0.038	0.038	0.037	0.04	0.037	4.535	4.687	2.491	2.404	0.038	0.037			others	41		44.5	10000	66.0479
2.46	2.384	4.367	4.338	0.041	0.04	2.783	2.8			1.363	1.415	1.669	1.763	3.386	3.418	4.539	4.5	1.363	1.415						115.7	10000	497.667
2.77	2.781	0.04	0.039	0.051	0.051	0.063	0.066			1.721	1.72	2.728	2.765	0.329	0.277	4.589	4.58	1.721	1.72		P10				52.2	10000	33.0058
0.044	0.048	0.038	0.038	0.125	0.119	0.373	0.413			0.244	0.245	1.868	1.843	0.038	0.041	0.731	0.773	0.244	0.245			RBD	16		65.7	10000	46.9993
0.489	0.572	1.643	1.693	2.692	2.639	1.095	1.154			0.478	0.458	0.835	0.773	0.056	0.045	0.036	0.036	0.478	0.458			S2	13		316	10000	105.675
0.038	0.038	0.04	0.039	0.051	0.046	0.256	0.288			4.024	4.265	2.563	2.714	1.654	1.957	4.633	4.644	4.024	4.265			others	16		694.4	10000	9.66021
0.121	0.099	0.77	1.253	0.727	0.709	0.081	0.096			0.038	0.038	0.037	0.036	1.099	0.993	0.615	0.664	0.038	0.038						30.7	10000	464.742
2.822	2.734	4.264	4.312	0.278	0.264	0.655	0.602			1.135	1.129	0.075	0.043	3.852	3.843	4.495	4.678	1.135	1.129		P43				7411.7	10000	69.6032
0.038	0.04	4.367	4.372	4.566	4.437	0.038	0.039			1.631	1.598	0.086	0.101	0.855	0.905	4.27	4.459	1.631	1.598			RBD	4		37.8	10000	14.0012
0.039	0.038	4.461	4.606	0.238	0.244	0.041	0.039			1.173	1.099	2.343	2.805	0.359	0.796	1.328	1.553	1.173	1.099			S2	4		101.2	10000	190.787
0.042	0.041	4.526	4.666	0.04	0.039	0.046	0.062			1.233	1.231	1.63	1.481	1.723	1.796	4.682	4.887	1.233	1.231			others	5		17.8	10000	10000
2.879	2.895	4.44	4.739	0.069	0.067	4.038	4.314			2.328	2.337	3.639	3.105	1.502	1.633	4.695	4.653	2.328	2.337						128.1	10000	10000
0.044	0.041	4.351	4.457	0.051	0.047	2.898	2.969			4.828	4.953			0.278	0.307	4.002	4.029	4.828	4.953		P75				3407.5	10000	10000
2.854	3.082	0.042	0.038	2.65	2.655	4.96	4.861							0.038	0.039	0.133	0.154	0.184	0.162			RBD	2		35.5	10000	10000
0.432	0.399	4.357	4.459	0.147	0.141	0.038	0.055							0.794	0.818	0.928	0.846	2.698	2.673			S2	1		228.3	10000	10000
0.375	0.352	0.627	0.59	0.532	0.515	0.062	0.056							1.541	1.496	4.93	4.887	2.136	2.055			others	1		353.7	10000	10000
2.893	2.876	4.869	4.885	4.524	4.452	4.524	4.776							2.29	2.341	1.045	1.115	0.04	0.041						59.8	10000	10000
0.13	0.13	0.05	0.085	0.514	0.538	0.036	0.042							0.306	0.273	3.489	3.602	0.041	0.041		P104				189.6	10000	10000
1.379	1.306	3.978	4.041	0.18	0.183	3.37	3.178							4.558	4.456	0.196	0.162	3.512	3.377			RBD	2		1000.2	10000	10000
0.043	0.048	0.041	0.054	4.464	4.126									4.3	4.144	4.963	4.917	2.34	2.513			S2	14		132.5	10000	10000
2.3	2.333	0.056	0.067	2.111	2.081									0.042	0.042	0.035	0.035	4.686	4.573			others	2		185.3	10000	10000
2.449	2.438	4.431	4.27	0.061	0.059									0.95	0.981	0.037	0.04	0.041	0.04						260.1	10000	10000
2.572	2.576	3.299	3.338	0.039	0.04									1.541	1.629	1.187	1.104	0.051	0.051		P140				287	10000	10000
0.527	0.477	0.685	0.762	0.345	0.352									4.64	4.51	0.044	0.047	0.125	0.119			RBD	1		21.2	10000	10000
0.039	0.039	4.714	4.723	1.254	1.271									4.692	4.562	4.88	4.678	2.692	2.639			S2	9		69.6	10000	10000
2.416	2.435	4.436	4.436	0.046	0.047									0.2	0.2	4.255	4.219	0.051	0.046			others	2		1338.7	10000	10000
2.88	2.876	0.039	0.039	0.041	0.041									0.151	0.145	0.039	0.039	0.727	0.709						461.1	10000	10000
2.434	2.526	4.175	4.244	0.048	0.048									0.858	0.911	5.084	4.893	0.278	0.264		P186				290.1	10000	10000
0.192	0.179	0.238	0.208	0.49	0.488									0.101	0.039	0.881	0.981	4.566	4.437			RBD	12		117.7	10000	10000
3.53	3.113	0.107	0.089	0.042	0.042									0.091	0.053	1.558	1.472	0.238	0.244			S2	28		652.8	10000	10000
0.039	0.041	0.046	0.045	0.28	0.253									0.037	0.039	0.04	0.038	0.04	0.039			others	5		390.3	10000	10000
2.751	2.765	0.039	0.043	0.125	0.123									0.053	0.037	0.037	0.038	0.069	0.067						2674.1	10000	10000
0.044	0.038	1.99	2.001	0.042	0.037									1.712	1.586	1.249	1.412	0.051	0.047		P195				30.6	10000	10000
0.041	0.036	0.603	0.681	0.038	0.037									0.137	0.142	0.277	0.31	2.65	2.655			RBD	26		10000	10000	10000
0.932	0.984	3.124	3.185	0.043	0.042									1.149	1.115	4.612	4.578	0.147	0.141			S2	29		10000	10000	10000
3.289	3.107	4.254	4.395	0.039	0.038									0.149	0.167	2.119	2.226	0.532	0.515			others	8		10000	10000	10000
2.473	2.129	1.282	1.239	1.751	1.711									0.491	0.445	0.333	0.208	4.524	4.452						10000	10000	10000
0.038	0.037	1.431	1.552	0.042	0.04									0.038	0.038	2.342	2.401	0.514	0.538		SWT+				10000	10000	10000
2.261	2.044	4.423	4.26	0.11	0.11									0.235	0.231	1.264	1.103	0.18	0.183			RBD	132		10000	10000	10000
0.363	0.461	0.037	0.038	0.039	0.039									4.835	4.804	3.245	3.177	4.464	4.126			S2	214		10000	10000	10000
2.244	2.029	0.041	0.042	4.132	3.895									0.038	0.037	0.93	0.893	2.111	2.081			others	130		10000	10000	10000
0.038	0.037	3.89	3.966	0.229	0.219									4.851	4.825	0.177	0.18	0.061	0.059						10000	10000	10000
2.57	2.398	4.298	4.477	0.341	0.256									0.046	0.037	0.733	0.846	0.039	0.04						10000	10000	10000
2.248	2.466	4.104	4.079	0.041	0.042									4.658	4.613	4.098	4.147	0.345	0.352						10000	10000	10000
0.142	0.122	4.116	4.09	3.717	3.672									4.444	4.437	0.773	0.744	1.254	1.271						10000	10000	10000
0.756	0.731	4.272	4.189	0.626	0.645									0.8	0.779	0.26	0.295	0.046	0.047						10000	10000	10000
0.109	0.14	4.3	4.339	0.038	0.037									0.498	0.459	1.368	1.443	0.041	0.041						10000	10000	10000
1.795	1.807	4.131	4.01	0.042	0.042									0.227	0.226	0.03	0.03	0.048	0.048						10000	10000	10000
2.233	2.487	3.988	3.895	0.091	0.094									0.273	0.269	4.525	4.473	0.49	0.488						10000	10000	10000
1.926	1.866	0.101	0.09	3.207	3.222									1.555	1.549	4.453	4.298	0.042	0.042						10000	10000	10000
1.976	1.875	3.878	3.906	0.069	0.07									0.082	0.081	1.863	1.908	0.28	0.253						10000	10000	10000
3.04	2.835	1.179	1.406	0.037	0.038									0.279	0.262	4.667	4.933	0.125	0.123						10000	10000	10000
2.001	1.86	0.038	0.038	0.039	0.04									0.039	0.039	0.543	0.521	0.042	0.037						10000	10000	10000
0.047	0.059	1.193	1.297	0.043	0.043									0.069	0.068	0.034	0.036	0.038	0.037						10000	10000	10000
2.149	2.134	1.529	1.674	2.698	2.56									3.358	3.48	0.384	0.427	0.043	0.042						10000	10000	10000
0.157	0.157	3.642	4.034	0.349	0.304									0.495	0.488	0.098	0.098	0.039	0.038						10000	10000	10000
0.043	0.039	4.39	4.66	0.045	0.042									0.069	0.071	4.48	4.358	1.751	1.711						10000	10000	10000
0.485	0.421	3.126	3.1	0.038	0.04									0.04	0.04	0.378	0.319	0.042	0.04						10000	10000	10000
0.038	0.039	3.335	3.437	0.038	0.039									0.038	0.038	3.504	3.301	0.11	0.11						10000	10000	10000
0.869	0.773	3.95	4.153	0.037	0.037									0.038	0.037	0.668	0.563	0.039	0.039						10000	10000	10000
0.12	0.105	0.411	0.366	3.346	3.233											3.486	3.671	4.132	3.895						10000	10000	10000
2.055	1.915	4.104	4.675	0.04	0.04											3.663	3.534	0.229	0.219						10000	10000	10000
1.964	1.982	0.038	0.04	1.184	1.163											3.367	3.467	0.341	0.256						10000	10000	10000
0.137	0.152	2.466	2.484	0.126	0.116											0.33	0.287	0.041	0.042						10000	10000	10000
0.038	0.038	0.532	0.583	0.039	0.039											0.432	0.36	3.717	3.672						10000	10000	10000
0.453	0.436	2.901	2.952	0.038	0.038											1.265	1.228	0.626	0.645						10000	10000	10000
2.311	2.886	3.325	3.487	1.526	1.509											0.201	0.24	0.038	0.037						10000	10000	10000
0.372	0.309	0.655	0.566	0.935	0.933											3.103	3.024	0.042	0.042						10000	10000	10000
0.069	0.07	0.895	0.869	0.042	0.043											3.398	3.083	0.091	0.094						10000	10000	10000
0.646	0.577	3.963	4.022	0.05	0.043											3.308	3.257	3.207	3.222						10000	10000	10000
2.818	2.841	0.837	0.805	2.987	3.009													0.069	0.07						10000	10000	10000
2.867	3.087	1.317	1.22	0.073	0.065													0.037	0.038						10000	10000	10000
0.069	0.075	0.038	0.039	2.218	2.153													0.039	0.04						10000	10000	10000
0.739	0.781	3.562	3.591	0.288	0.274													0.043	0.043						10000	10000	10000
0.042	0.047	1.887	1.905	0.472	0.443													2.698	2.56						10000	10000	10000
0.064	0.068	0.038	0.04	0.513	0.53													0.349	0.304						10000	10000	10000
1.971	2.771	0.038	0.038	0.038	0.037													0.045	0.042						10000	10000	10000
0.038	0.038	0.038	0.039	3.329	3.327													0.038	0.04						10000	10000	10000
0.042	0.037	0.744	0.721	0.201	0.301													0.038	0.039						10000	10000	10000
0.045	0.037	2.717	2.637	0.038	0.037													0.037	0.037						10000	10000	10000
1.045	1.035	4.029	4.051	0.846	0.849													3.346	3.233						10000	10000	10000
0.048	0.041	3.736	3.676	0.04	0.04													0.04	0.04						10000	10000	10000
0.083	0.051	1.309	1.349	4.358	4.3													1.184	1.163						10000	10000	10000
0.037	0.038	1.155	1.181	0.313	0.38													0.126	0.116						10000	10000	10000
0.041	0.04	0.615	0.592	3.109	3.127													0.039	0.039						10000	10000	10000
0.653	0.769	3.367	3.385	0.038	0.037													0.038	0.038						10000	10000	10000
0.06	0.047	0.038	0.043	0.046	0.059													1.526	1.509						10000	10000	10000
0.051	0.06	4.472	4.498	0.037	0.038													0.935	0.933						10000	10000	10000
0.046	0.038	0.091	0.08	0.04	0.039													0.042	0.043						10000	10000	10000
0.037	0.038	2.928	2.989	0.078	0.075													0.05	0.043						10000	10000	10000
0.06	0.046	3.913	3.717	0.037	0.037													2.987	3.009						10000	10000	10000
0.784	0.81	3.192	3.547	4.024	4.003													0.073	0.065						10000	10000	10000
0.037	0.042	4.073	3.86	0.163	0.194													2.218	2.153						10000	10000	10000
0.22	0.29	0.038	0.041	0.039	0.038													0.288	0.274						10000	10000	10000
1.459	1.275	0.039	0.057	0.171	0.136													0.472	0.443						10000	10000	10000
0.038	0.037	3.706	3.672															0.513	0.53						10000	10000	10000
2.599	2.601	1.386	1.465															0.038	0.037						10000	10000	10000
0.342	0.299	3.932	3.725															3.329	3.327						10000	10000	10000
0.044	0.038	0.437	0.463															0.201	0.301						10000	10000	10000
2.746	2.835	3.468	3.331															0.038	0.037						10000	10000	10000
0.992	0.974	3.995	3.952															0.846	0.849						10000	10000	10000
0.818	0.772	3.236	3.249															0.04	0.04						10000	10000	10000
0.043	0.041	1.248	1.235															4.358	4.3						10000	10000	10000
0.276	0.271	4.817	4.515															0.313	0.38						10000	10000	10000
0.444	0.491	1.5	1.508															3.109	3.127						10000	10000	10000
1.987	2.305	4.092	4.181															0.038	0.037						10000	10000	10000
0.105	0.124	0.038	0.041															0.046	0.059						10000	10000	10000
0.038	0.038	4.389	4.415															0.037	0.038						10000	10000	10000
0.149	0.141	0.3	0.297															0.04	0.039						10000	10000	10000
2.646	2.65	2.233	2.157															0.078	0.075						10000	10000	10000
2.8	2.736	0.761	0.799															0.037	0.037						10000	10000	10000
0.176	0.166	0.037	0.037															4.024	4.003						10000	10000	10000
1.547	1.613	0.132	0.139															0.163	0.194						10000	10000	10000
2.402	2.448	4.656	4.53															0.039	0.038						10000	10000	10000
2.128	2.131	4.825	4.625															0.171	0.136						10000	10000	10000
0.037	0.037	0.231	0.227															0.037	0.038						10000	10000	10000
0.037	0.037	1.026	1.031															0.087	0.061						10000	10000	10000
2.316	2.389	0.039	0.038															2.301	2.303						10000	10000	10000
0.039	0.037	0.084	0.077															1.016	1.021						10000	10000	10000
0.047	0.039	3.551	3.548															1.66	1.678						10000	10000	10000
1.967	2.075	2.165	2.176															0.037	0.038						10000	10000	10000
0.238	0.223	3.916	3.879															0.343	0.325						10000	10000	10000
2.276	2.715	0.348	0.365															0.04	0.037						10000	10000	10000
2.447	2.807	0.253	0.319															1.669	1.763						10000	10000
0.037	0.038	1.905	1.846															2.728	2.765						10000	10000
0.258	0.31	0.222	0.289															1.868	1.843							10000
1.086	1.171	2.75	2.895															0.835	0.773							10000
2.311	2.308	3.248	3.273															2.563	2.714							10000
1.71	1.711	0.037	0.037															0.037	0.036							10000
0.039	0.042	0.116	0.104															0.075	0.043							10000
3.611	3.739	0.041	0.044															0.086	0.101							10000
0.138	0.127	0.481	0.478															2.343	2.805							10000
1.154	1.052	0.056	0.081															1.63	1.481							10000
1.168	1.149	0.349	0.365															3.639	3.105							10000
0.056	0.053	4.782	4.665															1.906	1.922							10000
1.24	1.295	3.912	4.034															4.73	4.639							10000
0.09	0.094	4.639	4.676															3.288	3.407							10000
0.39	0.426	2.753	2.795															0.741	0.894							10000
0.458	0.488	4.664	4.537															0.682	0.667							10000
4.386	4.372	0.041	0.041															0.468	0.414							10000
0.528	0.529	4.888	4.859															1.929	1.922							10000
4.039	4.169	3.695	3.698															4.535	4.687							10000
0.07	0.064	3.379	3.408															3.386	3.418							10000
0.037	0.038	4.719	4.675															0.329	0.277							10000
2.529	2.437	0.973	0.979															0.038	0.041							10000
0.579	0.51	2.691	2.669															0.056	0.045							10000
0.05	0.068	4.672	4.656															1.654	1.957							10000
0.038	0.038	0.038	0.038															1.099	0.993							10000
0.074	0.071	1.184	1.059															3.852	3.843							10000
0.239	0.236	0.038	0.038															0.855	0.905							10000
4.26	4.643	2.251	2.274															0.359	0.796							10000
3.021	3.049	4.793	4.752															1.723	1.796							10000
1.824	1.826	0.038	0.039															1.502	1.633							10000
0.038	0.039	0.285	0.303															0.278	0.307							10000
0.128	0.142	0.224	0.238															0.038	0.039							10000
2.957	2.831	0.04	0.04															0.794	0.818							10000
0.042	0.042	2.473	2.474															1.541	1.496							10000
0.135	0.143	0.175	0.174															2.29	2.341							10000
0.038	0.038	3.771	3.838															0.306	0.273							10000
0.23	0.22	1.301	1.297															4.558	4.456							10000
0.037	0.039	4.554	4.646															4.3	4.144							10000
0.042	0.04	0.972	0.919															0.042	0.042							10000
0.038	0.038	0.557	0.495															0.95	0.981							10000
0.741	0.807	4.224	4.397															1.541	1.629							10000
0.637	0.604	2.893	2.868															4.64	4.51							10000
0.702	0.807	3.766	3.753															4.692	4.562							10000
0.247	0.244	0.574	0.63															0.2	0.2							10000
0.058	0.065	0.415	0.399															0.151	0.145							10000
0.691	0.665	2.885	2.938															0.858	0.911							10000
0.122	0.123	0.178	0.156															0.101	0.039							10000
0.104	0.1	3.237	3.848															0.091	0.053							10000
0.997	1.267	0.334	0.378															0.037	0.039							10000
0.134	0.157	0.101	0.119															0.053	0.037							10000
0.101	0.104	3.446	3.591															1.712	1.586							10000
0.095	0.097	4.543	4.45															0.137	0.142							10000
0.039	0.038	4.138	4.156															1.149	1.115							10000
0.153	0.134	0.284	0.316															0.149	0.167							10000
4.631	4.537	0.265	0.285															0.491	0.445							10000
3.06	3.002	4.435	4.439															0.038	0.038							10000
0.105	0.103	4.369	4.433															0.235	0.231							10000
0.116	0.081	0.196	0.193															4.835	4.804							10000
4.555	4.397	0.037	0.037															0.038	0.037							10000
0.038	0.038	0.037	0.037															4.851	4.825							10000
0.039	0.047	3.9	3.792															0.046	0.037							10000
0.063	0.081	0.139	0.107															4.658	4.613							10000
0.284	0.292	0.074	0.079															4.444	4.437							10000
0.121	0.114	0.514	0.459															0.8	0.779							10000
0.048	0.049	3.66	3.632															0.498	0.459							10000
0.042	0.049	0.068	0.084															0.227	0.226							10000
0.931	0.922	1.034	1.063															0.273	0.269							10000
4.276	4.375	1.975	1.882															1.555	1.549							10000
0.039	0.038	0.845	0.658															0.082	0.081							10000
0.039	0.038	0.038	0.037															0.279	0.262							10000
0.039	0.04	3.222	3.289															0.039	0.039							10000
0.686	0.819	0.038	0.038															0.069	0.068							10000
0.038	0.037																	3.358	3.48							10000
0.038	0.041																	0.495	0.488							10000
0.31	0.312																	0.069	0.071							10000
0.041	0.041																	0.04	0.04							10000
0.043	0.045																	0.038	0.038							10000
3.947	3.968																	0.038	0.037							10000
4.339	4.366																	4.505	4.545							10000
0.481	0.424																	1.411	1.449							10000
0.502	0.541																	3.428	3.451							10000
0.041	0.039																	1.281	1.116							10000
0.87	0.85																	0.36	0.233							10000
0.789	0.717																	1.362	1.394							10000
0.41	0.473																	0.037	0.038
0.039	0.038																	2.491	2.404
3.676	3.65																	4.539	4.5
0.105	0.152																	4.589	4.58
0.081	0.094																	0.731	0.773
0.039	0.038																	0.036	0.036
0.099	0.087																	4.633	4.644
0.167	0.183																	0.615	0.664
0.151	0.184																	4.495	4.678
0.049	0.05																	4.27	4.459
0.837	0.754																	1.328	1.553
0.125	0.116																	4.682	4.887
1.966	2.094																	4.695	4.653
0.039	0.042																	4.002	4.029
0.042	0.042																	0.133	0.154
0.053	0.058																	0.928	0.846
0.053	0.049																	4.93	4.887
3.846	3.756																	1.045	1.115
4.428	4.277																	3.489	3.602
0.077	0.097																	0.196	0.162
0.041	0.041																	4.963	4.917
0.04	0.037																	0.035	0.035
1.415	1.313																	0.037	0.04
0.112	0.123																	1.187	1.104
0.05	0.056																	0.044	0.047
0.118	0.097																	4.88	4.678
0.037	0.037																	4.255	4.219
0.052	0.053																	0.039	0.039
3.366	3.401																	5.084	4.893
0.048	0.07																	0.881	0.981
0.25	0.275																	1.558	1.472
0.037	0.039																	0.04	0.038
0.192	0.163																	0.037	0.038
0.127	0.109																	1.249	1.412
0.612	0.57																	0.277	0.31
0.943	0.956																	4.612	4.578
																		2.119	2.226
																		0.333	0.208
																		2.342	2.401
																		1.264	1.103
																		3.245	3.177
																		0.93	0.893
																		0.177	0.18
																		0.733	0.846
																		4.098	4.147
																		0.773	0.744
																		0.26	0.295
																		1.368	1.443
																		0.03	0.03
																		4.525	4.473
																		4.453	4.298
																		1.863	1.908
																		4.667	4.933
																		0.543	0.521
																		0.034	0.036
																		0.384	0.427
																		0.098	0.098
																		4.48	4.358
																		0.378	0.319
																		3.504	3.301
																		0.668	0.563
																		3.486	3.671
																		3.663	3.534
																		3.367	3.467
																		0.33	0.287
																		0.432	0.36
																		1.265	1.228
																		0.201	0.24
																		3.103	3.024
																		3.398	3.083
																		3.308	3.257
																		0.04	0.044
																		0.165	0.161
																		2.458	2.542
																		1.051	1.075
																		0.038	0.038
																		2.848	2.824
																		0.044	0.044
																		3.198	2.654
																		2.46	2.384
																		2.77	2.781
																		0.044	0.048
																		0.489	0.572
																		0.038	0.038
																		0.121	0.099
																		2.822	2.734
																		0.038	0.04
																		0.039	0.038
																		0.042	0.041
																		2.879	2.895
																		0.044	0.041
																		2.854	3.082
																		0.432	0.399
																		0.375	0.352
																		2.893	2.876
																		0.13	0.13
																		1.379	1.306
																		0.043	0.048
																		2.3	2.333
																		2.449	2.438
																		2.572	2.576
																		0.527	0.477
																		0.039	0.039
																		2.416	2.435
																		2.88	2.876
																		2.434	2.526
																		0.192	0.179
																		3.53	3.113
																		0.039	0.041
																		2.751	2.765
																		0.044	0.038
																		0.041	0.036
																		0.932	0.984
																		3.289	3.107
																		2.473	2.129
																		0.038	0.037
																		2.261	2.044
																		0.363	0.461
																		2.244	2.029
																		0.038	0.037
																		2.57	2.398
																		2.248	2.466
																		0.142	0.122
																		0.756	0.731
																		0.109	0.14
																		1.795	1.807
																		2.233	2.487
																		1.926	1.866
																		1.976	1.875
																		3.04	2.835
																		2.001	1.86
																		0.047	0.059
																		2.149	2.134
																		0.157	0.157
																		0.043	0.039
																		0.485	0.421
																		0.038	0.039
																		0.869	0.773
																		0.12	0.105
																		2.055	1.915
																		1.964	1.982
																		0.137	0.152
																		0.038	0.038
																		0.453	0.436
																		2.311	2.886
																		0.372	0.309
																		0.069	0.07
																		0.646	0.577
																		2.818	2.841
																		2.867	3.087
																		0.069	0.075
																		0.739	0.781
																		0.042	0.047
																		0.064	0.068
																		1.971	2.771
																		0.038	0.038
																		0.042	0.037
																		0.045	0.037
																		1.045	1.035
																		0.048	0.041
																		0.083	0.051
																		0.037	0.038
																		0.041	0.04
																		0.653	0.769
																		0.06	0.047
																		0.051	0.06
																		0.046	0.038
																		0.037	0.038
																		0.06	0.046
																		0.784	0.81
																		0.037	0.042
																		0.22	0.29
																		1.459	1.275
																		0.038	0.037
																		2.599	2.601
																		0.342	0.299
																		0.044	0.038
																		2.746	2.835
																		0.992	0.974
																		0.818	0.772
																		0.043	0.041
																		0.276	0.271
																		0.444	0.491
																		1.987	2.305
																		0.105	0.124
																		0.038	0.038
																		0.149	0.141
																		2.646	2.65
																		2.8	2.736
																		0.176	0.166
																		1.547	1.613
																		2.402	2.448
																		2.128	2.131
																		0.037	0.037
																		0.037	0.037
																		2.316	2.389
																		0.039	0.037
																		0.047	0.039
																		1.967	2.075
																		0.238	0.223
																		2.276	2.715
																		2.447	2.807
																		0.037	0.038
																		0.258	0.31
																		1.086	1.171
																		2.311	2.308
																		1.71	1.711
																		0.039	0.042
																		3.611	3.739
																		0.138	0.127
																		1.154	1.052
																		1.168	1.149
																		0.056	0.053
																		1.24	1.295
																		0.09	0.094
																		0.39	0.426
																		0.458	0.488
																		4.386	4.372
																		0.528	0.529
																		4.039	4.169
																		0.07	0.064
																		0.037	0.038
																		2.529	2.437
																		0.579	0.51
																		0.05	0.068
																		0.038	0.038
																		0.074	0.071
																		0.239	0.236
																		4.26	4.643
																		3.021	3.049
																		1.824	1.826
																		0.038	0.039
																		0.128	0.142
																		2.957	2.831
																		0.042	0.042
																		0.135	0.143
																		0.038	0.038
																		0.23	0.22
																		0.037	0.039
																		0.042	0.04
																		0.038	0.038
																		0.741	0.807
																		0.637	0.604
																		0.702	0.807
																		0.247	0.244
																		0.058	0.065
																		0.691	0.665
																		0.122	0.123
																		0.104	0.1
																		0.997	1.267
																		0.134	0.157
																		0.101	0.104
																		0.095	0.097
																		0.039	0.038
																		0.153	0.134
																		4.631	4.537
																		3.06	3.002
																		0.105	0.103
																		0.116	0.081
																		4.555	4.397
																		0.038	0.038
																		0.039	0.047
																		0.063	0.081
																		0.284	0.292
																		0.121	0.114
																		0.048	0.049
																		0.042	0.049
																		0.931	0.922
																		4.276	4.375
																		0.039	0.038
																		0.039	0.038
																		0.039	0.04
																		0.686	0.819
																		0.038	0.037
																		0.038	0.041
																		0.31	0.312
																		0.041	0.041
																		0.043	0.045
																		3.947	3.968
																		4.339	4.366
																		0.481	0.424
																		0.502	0.541
																		0.041	0.039
																		0.87	0.85
																		0.789	0.717
																		0.41	0.473
																		0.039	0.038
																		3.676	3.65
																		0.105	0.152
																		0.081	0.094
																		0.039	0.038
																		0.099	0.087
																		0.167	0.183
																		0.151	0.184
																		0.049	0.05
																		0.837	0.754
																		0.125	0.116
																		1.966	2.094
																		0.039	0.042
																		0.042	0.042
																		0.053	0.058
																		0.053	0.049
																		3.846	3.756
																		4.428	4.277
																		0.077	0.097
																		0.041	0.041
																		0.04	0.037
																		1.415	1.313
																		0.112	0.123
																		0.05	0.056
																		0.118	0.097
																		0.037	0.037
																		0.052	0.053
																		3.366	3.401
																		0.048	0.07
																		0.25	0.275
																		0.037	0.039
																		0.192	0.163
																		0.127	0.109
																		0.612	0.57
																		0.943	0.956
																		0.081	0.079
																		0.127	0.115
																		0.151	0.163
																		0.366	0.324
																		3.923	3.917
																		0.16	0.161
																		0.158	0.162
																		0.313	0.286
																		2.783	2.8
																		0.063	0.066
																		0.373	0.413
																		1.095	1.154
																		0.256	0.288
																		0.081	0.096
																		0.655	0.602
																		0.038	0.039
																		0.041	0.039
																		0.046	0.062
																		4.038	4.314
																		2.898	2.969
																		4.96	4.861
																		0.038	0.055
																		0.062	0.056
																		4.524	4.776
																		0.036	0.042
																		3.37	3.178
																		4.482	4.422
																		0.039	0.038
																		0.15	0.145
																		2.434	2.72
																		3.234	3.149
																		4.495	4.402
																		0.038	0.039
																		4.815	4.002
																		4.367	4.338
																		0.04	0.039
																		0.038	0.038
																		1.643	1.693
																		0.04	0.039
																		0.77	1.253
																		4.264	4.312
																		4.367	4.372
																		4.461	4.606
																		4.526	4.666
																		4.44	4.739
																		4.351	4.457
																		0.042	0.038
																		4.357	4.459
																		0.627	0.59
																		4.869	4.885
																		0.05	0.085
																		3.978	4.041
																		0.041	0.054
																		0.056	0.067
																		4.431	4.27
																		3.299	3.338
																		0.685	0.762
																		4.714	4.723
																		4.436	4.436
																		0.039	0.039
																		4.175	4.244
																		0.238	0.208
																		0.107	0.089
																		0.046	0.045
																		0.039	0.043
																		1.99	2.001
																		0.603	0.681
																		3.124	3.185
																		4.254	4.395
																		1.282	1.239
																		1.431	1.552
																		4.423	4.26
																		0.037	0.038
																		0.041	0.042
																		3.89	3.966
																		4.298	4.477
																		4.104	4.079
																		4.116	4.09
																		4.272	4.189
																		4.3	4.339
																		4.131	4.01
																		3.988	3.895
																		0.101	0.09
																		3.878	3.906
																		1.179	1.406
																		0.038	0.038
																		1.193	1.297
																		1.529	1.674
																		3.642	4.034
																		4.39	4.66
																		3.126	3.1
																		3.335	3.437
																		3.95	4.153
																		0.411	0.366
																		4.104	4.675
																		0.038	0.04
																		2.466	2.484
																		0.532	0.583
																		2.901	2.952
																		3.325	3.487
																		0.655	0.566
																		0.895	0.869
																		3.963	4.022
																		0.837	0.805
																		1.317	1.22
																		0.038	0.039
																		3.562	3.591
																		1.887	1.905
																		0.038	0.04
																		0.038	0.038
																		0.038	0.039
																		0.744	0.721
																		2.717	2.637
																		4.029	4.051
																		3.736	3.676
																		1.309	1.349
																		1.155	1.181
																		0.615	0.592
																		3.367	3.385
																		0.038	0.043
																		4.472	4.498
																		0.091	0.08
																		2.928	2.989
																		3.913	3.717
																		3.192	3.547
																		4.073	3.86
																		0.038	0.041
																		0.039	0.057
																		3.706	3.672
																		1.386	1.465
																		3.932	3.725
																		0.437	0.463
																		3.468	3.331
																		3.995	3.952
																		3.236	3.249
																		1.248	1.235
																		4.817	4.515
																		1.5	1.508
																		4.092	4.181
																		0.038	0.041
																		4.389	4.415
																		0.3	0.297
																		2.233	2.157
																		0.761	0.799
																		0.037	0.037
																		0.132	0.139
																		4.656	4.53
																		4.825	4.625
																		0.231	0.227
																		1.026	1.031
																		0.039	0.038
																		0.084	0.077
																		3.551	3.548
																		2.165	2.176
																		3.916	3.879
																		0.348	0.365
																		0.253	0.319
																		1.905	1.846
																		0.222	0.289
																		2.75	2.895
																		3.248	3.273
																		0.037	0.037
																		0.116	0.104
																		0.041	0.044
																		0.481	0.478
																		0.056	0.081
																		0.349	0.365
																		4.782	4.665
																		3.912	4.034
																		4.639	4.676
																		2.753	2.795
																		4.664	4.537
																		0.041	0.041
																		4.888	4.859
																		3.695	3.698
																		3.379	3.408
																		4.719	4.675
																		0.973	0.979
																		2.691	2.669
																		4.672	4.656
																		0.038	0.038
																		1.184	1.059
																		0.038	0.038
																		2.251	2.274
																		4.793	4.752
																		0.038	0.039
																		0.285	0.303
																		0.224	0.238
																		0.04	0.04
																		2.473	2.474
																		0.175	0.174
																		3.771	3.838
																		1.301	1.297
																		4.554	4.646
																		0.972	0.919
																		0.557	0.495
																		4.224	4.397
																		2.893	2.868
																		3.766	3.753
																		0.574	0.63
																		0.415	0.399
																		2.885	2.938
																		0.178	0.156
																		3.237	3.848
																		0.334	0.378
																		0.101	0.119
																		3.446	3.591
																		4.543	4.45
																		4.138	4.156
																		0.284	0.316
																		0.265	0.285
																		4.435	4.439
																		4.369	4.433
																		0.196	0.193
																		0.037	0.037
																		0.037	0.037
																		3.9	3.792
																		0.139	0.107
																		0.074	0.079
																		0.514	0.459
																		3.66	3.632
																		0.068	0.084
																		1.034	1.063
																		1.975	1.882
																		0.845	0.658
																		0.038	0.037
																		3.222	3.289
																		0.038	0.038
																		0.198	0.128
																		0.586	0.683
																		0.037	0.037
																		0.315	0.305
																		0.038	0.037
																		2.434	2.413
																		3.247	3.057
																		0.038	0.038

## Sheet: Fig. 3a,b,c,d
Fig. 3a,b																	Fig. 3c,d
	IGKV1-17	IGKV1-33	IGKV1-39	IGKV1-9	IGKV1-NL1	IGKV2-28	IGKV3-20	IGKV4-1	IGLV1-40	IGLV1-51	IGLV2-14	IGLV2-8	IGLV3-21	IGLV3-25	IGLV6-57			IGKV1-12	IGKV1-16	IGKV1-17	IGKV1-27	IGKV1-33	IGKV1-39	IGKV1-5	IGKV1-9	IGKV1-NL1	IGKV1D-12	IGKV1D-16	IGKV2-24	IGKV2-28	IGKV2-29	IGKV2-30	IGKV2-40	IGKV2D-29	IGKV3-11	IGKV3-15	IGKV3-20	IGKV4-1	IGKV6-21	IGLV1-36	IGLV1-40	IGLV1-44	IGLV1-47	IGLV1-51	IGLV2-11	IGLV2-14	IGLV2-23	IGLV2-8	IGLV3-1
IGHV1-45	0	0	0	0	0	0	0	0	0	0	0	1	0	0	0		IGHV1-18	0	0	1	0	0	0	0	0	0	0	0	0	0	0	0	0	0	1	0	0	0	0	0	0	0	0	0	0	0	0	0	1
IGHV1-46	1	0	0	0	0	0	0	0	0	0	0	0	0	0	0		IGHV1-2	0	0	0	0	0	0	0	0	0	0	0	0	0	0	0	1	0	0	0	0	0	0	0	0	0	0	0	0	0	0	0	0
IGHV1-58	0	0	0	0	0	0	1	0	0	0	0	0	0	0	0		IGHV1-24	0	0	0	0	0	0	0	0	0	0	1	1	0	0	0	0	0	0	1	1	0	0	0	0	1	3	6	2	5	1	2	0
IGHV1-69	0	0	0	0	0	1	0	1	1	0	0	0	0	0	0		IGHV1-3	0	0	0	0	0	1	0	0	0	0	0	0	0	0	0	0	0	0	1	0	0	0	0	0	0	0	0	0	0	0	0	2
IGHV2-5	0	0	0	0	0	0	0	0	0	0	1	0	0	1	0		IGHV1-45	0	0	0	0	0	0	0	0	0	0	0	0	0	0	0	0	0	0	0	0	0	0	0	0	0	0	0	0	0	0	1	0
IGHV2-70	0	0	1	0	0	0	0	2	0	1	0	0	0	0	0		IGHV1-46	0	0	1	0	0	0	0	0	0	0	0	0	0	1	0	0	0	0	0	3	0	0	0	0	0	0	0	0	0	0	0	0
IGHV3-15	0	0	0	0	0	0	0	0	0	0	0	0	0	0	1		IGHV1-58	0	0	0	0	0	0	0	0	0	0	0	0	0	0	0	0	0	0	0	2	0	0	0	0	0	0	0	0	0	0	0	0
IGHV3-20	0	1	0	0	0	0	0	0	0	0	0	0	0	0	0		IGHV1-69	0	0	0	0	0	2	1	0	0	0	0	0	2	1	0	0	1	19	0	2	2	0	0	1	0	0	1	0	0	0	0	3
IGHV3-23	0	0	0	0	0	0	0	0	0	0	0	0	1	0	0		IGHV1-8	0	0	0	0	0	0	0	0	0	0	0	0	0	0	0	0	0	0	0	0	0	0	0	0	0	0	0	0	0	0	0	0
IGHV3-33	0	1	0	0	0	0	0	0	0	0	0	0	0	0	0		IGHV2-5	0	0	0	0	0	2	0	1	0	0	0	0	1	0	0	0	0	0	0	0	0	0	0	0	0	0	0	0	1	0	0	1
IGHV3-53	0	2	0	3	0	0	3	0	1	0	0	0	0	0	0		IGHV2-70	0	0	0	0	0	1	0	0	0	0	0	0	1	0	0	0	0	0	0	1	3	0	0	0	1	0	1	1	0	1	0	0
IGHV3-66	0	0	0	0	0	0	0	0	0	0	1	0	0	0	0		IGHV3-11	0	0	0	0	1	1	0	1	0	0	0	0	0	0	0	0	0	0	1	0	0	0	0	0	0	0	0	0	0	1	0	0
IGHV3-7	0	0	0	0	2	0	0	0	0	0	0	0	0	0	1		IGHV3-13	0	0	0	0	0	3	0	0	0	0	0	0	0	0	0	0	0	0	0	0	0	0	0	0	0	0	0	0	0	0	0	0
IGHV3-9	0	0	1	0	0	0	0	2	2	0	2	0	0	0	0		IGHV3-15	0	0	0	1	0	1	0	0	0	0	0	0	0	0	0	0	0	1	0	0	0	0	1	0	0	1	1	0	0	0	0	0
IGHV4-31	0	0	0	0	0	0	0	0	1	0	0	0	0	0	0		IGHV3-20	0	0	0	0	1	0	0	0	0	0	0	0	0	0	0	0	0	0	0	0	0	0	0	0	0	0	0	0	0	0	0	0
IGHV4-39	0	0	0	0	1	0	0	0	0	0	0	0	0	0	0		IGHV3-23	1	0	2	0	0	0	0	1	0	0	0	0	1	0	1	0	0	3	0	0	0	0	0	0	0	0	1	0	1	0	0	1
IGHV4-59	0	0	0	0	0	0	0	0	1	0	0	0	0	0	0		IGHV3-30	1	1	0	1	5	5	2	2	0	0	0	0	1	0	0	0	2	1	6	18	2	3	0	1	0	1	0	0	2	2	1	1
IGHV5-51	0	0	0	0	0	0	0	0	0	0	0	0	1	0	0		IGHV3-30-3	0	0	0	0	0	4	2	1	1	0	0	0	0	0	2	0	0	1	0	4	2	0	0	0	0	0	0	0	6	0	1	1
																	IGHV3-33	0	2	0	0	2	0	2	1	0	0	0	0	0	0	1	0	0	0	0	0	0	2	0	0	0	0	0	0	0	0	0	2
																	IGHV3-43	0	0	0	0	0	0	0	0	0	0	0	0	0	0	0	0	0	1	0	0	0	0	0	0	0	0	0	0	0	0	0	0
																	IGHV3-48	0	0	0	0	0	0	2	2	0	0	0	0	0	0	0	0	0	0	1	0	0	0	0	0	0	0	0	0	0	2	0	1
																	IGHV3-49	1	0	0	0	0	0	0	0	0	0	1	0	1	0	0	0	0	0	1	0	0	0	0	1	0	0	0	0	0	0	0	0
																	IGHV3-53	0	0	0	0	2	1	0	5	0	0	0	0	0	0	0	0	0	1	0	3	0	0	0	2	0	0	0	0	2	0	0	0
																	IGHV3-64	0	0	0	0	0	0	0	0	0	0	0	0	0	0	0	0	0	0	0	0	0	0	0	0	0	0	0	0	0	0	0	0
																	IGHV3-66	1	0	0	0	0	0	1	0	0	0	0	0	0	0	0	0	0	0	0	1	0	0	0	0	0	0	1	0	1	0	0	0
																	IGHV3-7	0	0	0	0	0	1	2	0	2	0	0	0	0	0	0	0	0	0	1	1	0	0	0	0	0	0	0	2	0	0	0	5
																	IGHV3-73	0	0	0	0	0	1	0	0	0	0	0	0	0	0	0	0	0	0	0	0	1	0	0	0	0	0	0	0	0	0	0	0
																	IGHV3-74	1	0	0	0	0	0	0	0	0	0	0	0	0	0	0	0	0	0	0	1	1	0	0	0	0	0	0	0	0	0	0	1
																	IGHV3-9	1	0	0	0	0	2	1	0	0	0	0	0	0	0	0	0	0	0	3	0	2	0	0	5	1	0	0	0	5	1	0	0
																	IGHV4-30-4	0	0	0	0	0	0	1	0	0	0	0	0	0	0	0	0	0	0	0	0	0	0	0	0	0	0	0	0	1	0	0	0
																	IGHV4-31	0	0	1	0	2	0	0	0	0	0	0	0	0	0	0	0	0	0	0	1	0	0	0	1	1	0	1	0	3	0	0	3
																	IGHV4-34	0	0	1	0	0	1	0	0	0	0	0	0	0	0	0	1	0	0	0	0	0	0	0	0	0	2	0	0	0	2	0	0
																	IGHV4-39	3	0	1	0	0	1	0	0	2	0	0	0	1	0	0	0	0	1	1	1	1	0	0	1	0	0	0	0	9	3	0	0
																	IGHV4-4	0	0	0	0	0	0	0	0	0	0	0	0	0	0	0	0	0	0	1	2	0	0	0	0	0	0	0	0	1	1	1	0
																	IGHV4-59	1	0	0	0	0	0	0	0	0	2	0	0	1	0	0	0	1	0	1	6	2	0	0	2	1	1	1	0	0	1	0	2
																	IGHV4-61	0	0	0	0	0	1	0	0	0	0	0	0	1	0	0	0	0	0	0	0	1	0	0	1	0	0	0	0	0	1	0	0
																	IGHV5-51	1	0	0	0	1	2	0	0	0	0	0	0	1	0	0	0	0	0	0	2	0	0	0	1	3	0	0	0	0	0	0	3
																	IGHV7-4-1	0	0	0	0	0	1	0	0	0	0	0	0	1	0	0	0	0	0	0	1	1	0	0	0	3	0	0	0	0	0	0	0
[truncated: 11 more columns]

## Sheet: Fig. 4a,b,c,d,e,f,g,h
Fig. 4a
Survival (%)					Weight change (%)
dpi	untreated	P2-1B1			untreated (n=6)						P2-1B1 (n=6)
0	100	100			100	100	100	100	100	100	100	100	100	100	100	100
1	100	100			97.6303	93.9252	92.6267	99.0654	96.875	95.9799	90.8654	99.4475	94.1964	96.0177	95.2607	99.5098
2	100	100			100	93.9252	89.8618	96.729	96.875	96.9849	95.6731	98.895	94.1964	94.6903	96.2085	99.5098
3	100	100			99.0521	95.3271	88.0184	96.2617	100	100	99.0385	100.552	93.3036	95.1327	95.7346	96.5686
4	100	100			99.0521	94.3925	88.0184	98.5981	103.125	98.995	99.0385	101.657	92.4107	96.0177	95.7346	97.549
5	100	100			98.5782	93.4579	89.8618	96.729	102.604	97.9899	101.923	101.657	95.0893	95.5752	97.6303	98.0392
6	100	100			99.5261	96.729	91.7051	96.729	99.4792	98.4925	100.962	102.762	93.3036	96.4602	99.5261	99.5098
7	100	100			100.474	96.729	86.6359	96.729	93.75	99.4975	101.442	101.105	91.5179	97.3451	97.6303	101.961
8	100	100			101.896	96.729	81.5668	96.729	86.4583	100.502	101.923	101.105	91.9643	96.4602	96.2085	99.0196
9	100	100			101.896	95.3271	81.5668	97.1963	78.125	100	100.962	101.105	92.8571	88.4956	96.6825	99.0196
10	100	100			102.37	95.3271	82.4885	96.729	72.3958	99.4975	88.4615	99.4475	92.8571	95.1327	97.6303	100
11	83.3333	100			100.948	96.2617	83.4101	98.1308		103.518	95.6731	101.105	93.3036	95.1327	96.2085	100
12	83.3333	100			102.37	99.0654	84.7926	99.0654		103.015	97.5961	102.762	91.9643	96.4602	97.6303	104.412
13	83.3333	100			101.896	98.5981	85.2535	97.6636		102.01	97.1154	101.105	91.5179	96.0177	97.6303	100.98
14	83.3333	100			103.791	96.729	85.2535	99.5327		105.528	98.0769	101.657	91.9643	96.0177	99.0521	101.961
Fig. 4b
Survival (%)					Weight change (%)
dpi	untreated	P5S-2B10			untreated (n=6)						P5S-2B10 (n=6)
0	100	100			100	100	100	100	100	100	100	100	100	100	100	100
1	100	100			89.1753	93.4426	93.5829	90.4762	94.5701	98.9529	92.268	91.3265	92.8934	101.869	93.5484	93.913
2	100	100			95.8763	95.082	96.7914	94.7619	96.8326	101.047	92.268	94.3878	92.3858	100.935	94.6237	93.0435
3	100	100			99.4845	98.3607	96.7914	97.1429	96.8326	102.618	96.3918	95.4082	96.4467	102.804	99.4624	96.9565
4	100	100			100	98.3607	96.7914	98.0952	97.2851	103.665	99.4845	98.9796	99.4924	101.402	100	96.087
5	100	100			100.516	101.639	98.3957	95.7143	99.5475	103.665	101.546	98.9796	99.4924	103.271	102.15	95.2174
6	100	100			100	99.4536	101.604	96.6667	95.9276	102.618	99.4845	98.9796	97.4619	100	103.226	94.7826
7	100	100			102.062	96.1749	100.535	95.2381	95.0226	102.618	98.9691	99.4898	98.4772	99.0654	100.538	93.913
8	100	100			100.516	97.2678	99.4652	96.6667	97.2851	100.524	97.4227	101.531	98.4772	98.1308	100.538	95.6522
9	100	100			101.031	97.8142	98.9305	96.1905	97.7376	100	87.6289	101.02	96.9543	100.935	102.15	97.3913
10	100	100			101.546	97.8142	99.4652	97.1429	99.5475	100.524	99.4845	101.02	97.9695	102.336	102.15	96.087
11	100	100			101.546	96.1749	105.882	96.1905	98.6425	101.571	99.4845	100.51	96.4467	101.402	102.15	96.9565
12	100	100			101.546	96.1749	103.743	96.6667	97.2851	102.094	98.9691	100	98.5279	102.804	103.226	97.8261
13	100	100			100.516	96.1749	101.07	98.0952	97.2851	103.141	98.9691	102.041	96.4467	100.467	100	96.9565
14	100	100			97.9381	99.4536	101.604	94.7619	95.4751	97.3822	101.031	103.061	98.4772	102.804	98.3871	99.1304
Fig. 4c
Survival (%)					Weight change (%)
dpi	untreated	P5-1H1			untreated (n=6)						P5-1H1 (n=6)
0	100	100			100	100	100	100	100	100	100	100	100	100	100	100
1	100	100			89.1753	93.4426	93.5829	90.4762	94.5701	98.9529	99.435	97.9058	101.562	98.421	89.7959	92.8205
2	100	100			95.8763	95.082	96.7914	94.7619	96.8326	101.047	102.825	101.571	101.562	105.263	97.9592	97.4359
3	100	100			99.4845	98.3607	96.7914	97.1429	96.8326	102.618	107.91	103.665	106.771	104.737	102.551	105.128
4	100	100			100	98.3607	96.7914	98.0952	97.2851	103.665	108.475	105.236	102.083	103.684	104.082	103.077
5	100	100			100.516	101.639	98.3957	95.7143	99.5475	103.665	108.475	102.618	103.125	101.579	104.082	100
6	100	100			100	99.4536	101.604	96.6667	95.9276	102.618	103.955	101.571	103.125	102.105	101.02	101.538
7	100	100			102.062	96.1749	100.535	95.2381	95.0226	102.618	105.65	102.094	103.125	103.684	101.02	105.641
8	100	100			100.516	97.2678	99.4652	96.6667	97.2851	100.524	105.085	105.759	104.688	102.105	102.551	107.692
9	100	100			101.031	97.8142	98.9305	96.1905	97.7376	100	107.91	105.759	101.042	102.632	104.592	108.718
10	100	100			101.546	97.8142	99.4652	97.1429	99.5475	100.524	106.215	102.094	101.042	102.105	102.551	103.59
11	100	100			101.546	96.1749	105.882	96.1905	98.6425	101.571	106.215	102.618	103.646	105.263	101.02	105.128
12	100	100			101.546	96.1749	103.743	96.6667	97.2851	102.094	106.78	104.712	104.688	104.737	101.531	106.667
13	100	100			100.516	96.1749	101.07	98.0952	97.2851	103.141	107.345	105.759	104.688	105.263	102.041	107.692
14	100	100			97.9381	99.4536	101.604	94.7619	95.4751	97.3822	109.605	107.33	103.125	103.158	102.041	105.641
Fig. 4d
Lung					Brain
untreated (n=6)	P2-1B1 (n=6)				untreated (n=6)	P2-1B1 (n=6)
1080	1				1	1
1200	1				1	1
840	1				1	1
1080	1				1	1
120	1				1	1
460	1				1	1
Fig. 4e
Lung					Brain
untreated (n=6)	P5S-2B10 (n=6)				untreated	P5S-2B10
1260	1				1	1
1	1				1	1
280	1				1	1
560	1				1	1
1580	1				1	1
160	1				1	1
Fig. 4f
Lung					Brain
untreated (n=6)	P5-1H1 (n=6)				untreated	P5-1H1
1260	240				1	1
1	140				1	1
280	620				1	1
560	200				1	1
1580	320				1	1
160	340				1	1
Fig. 4g
Survival (%)					Weight change (%)
dpi	untreated	P2S-2E9			untreated (n=4)				P2S-2E9 (n=4)
0	100	100			100	100	100	100	100	100	100	100
1	100	100			97.0732	96.4103	98.0952	98.0488	95.6522	97.7901	99.5049	93.3628
2	100	100			97.0732	97.9487	97.1429	99.0244	96.1353	98.3425	97.0297	92.0354
3	100	100			87.8049	86.1539	86.1905	88.7805	98.0676	99.4475	99.5049	89.3805
4	75	100			81.4634	80.5128	75.7143	82.9268	96.1353	102.21	101.485	94.2478
5	0	100			72.1951	74.8718		79.0244	97.1014	98.895	99.0099	96.4602
6	0	100							99.0338	100	99.5049	94.6903
7	0	100							99.5169	102.21	100	96.0177
8	0	100							95.6522	102.762	101.98	96.4602
9	0	100							99.5169	105.525	104.455	100
10	0	100							99.5169	102.21	101.98	101.77
11	0	100							100	103.315	103.96	99.5575
12	0	100							100.483	104.42	104.951	98.6726
13	0	100							99.5169	106.077	105.941	100.442
14	0	100							97.5845	107.182	106.436	100.885
Fig. 4h
Lung					Brain
untreated (n=4)	P2S-2E9 (n=4)				untreated (n=4)	P2S-2E9 (n=4)
900	1				1	1
260	1				440	1
620	1				640	1
1	1				180	1

## Sheet: ED Fig. 1a,b
ED Fig. 1a																										ED Fig. 1b
Plasma dilution	P2C		P2D		P5B		P5C		P10A		P43A		P75A		P104A		P140A		P186A		P195A		Healthy donor			SWT
20	99.99	99.99	99.98	99.91	99.97	99.96	99.76	99.99	99.99	99.98	99.99	99.9	99.91	99.97	99.97	99.97	99.98	99.98	100	99.96	99.98	99.97	42.98	35.39		Plasma dilution	P2C		P2D		P5B		P5C		P10A		P43A		P75A		P104A		P140A		P186A		P195A		Healthy donor
60	99.98	99.98	99.7	99.86	97.7	98.14	91.73	97.26	99.97	99.97	99.29	99.85	99.55	99.41	99.6	99.98	98.53	99.69	99.97	99.4	99.83	99.97	7.761	4.015		100	1.568	1.68	1.477	1.711	1.281	1.479	1.292	1.33	1.494	1.658	1.523	1.346	1.185	1.525	1.473	1.67	1.334	1.534	1.577	1.782	1.534	1.717	0.298
180	99.86	99.93	98.79	99	90.49	93.16	73.61	85.62	98.1	94.3	96.34	99.82	89.83	92.8	96.14	99.17	96.33	97.59	98.13	98.59	98.94	99.31	-1.84	9.918		300	1.331	1.499	1.234	1.421	0.913	0.975	0.803	0.908	1.252	1.395	1.27	1.106	0.805	1.241	1.23	1.485	0.997	1.147	1.387	1.528	1.199	1.336	0.137
540	95.39	99.32	93.22	93.84	73.81	80.49	56.85	65.82	90.07	95.72	89.07	89.41	66.04	72.97	79.13	93.73	84.42	93.65	90.11	88.84	92.39	93.85	-3.48	8.615		900	0.979	1.01	0.778	0.867	0.455	0.468	0.369	0.398	0.849	0.916	0.91	0.75	0.38	0.727	0.869	1.062	0.461	0.627	0.992	1.094	0.761	0.781	0.066
1620	88.49	97.05	83.85	92.3	53.81	44.47	25.83	35.73	55.54	74.05	72.81	79.59	67.52	68.99	70.11	77.7	66.41	81.72	81.71	82.34	73.36	76.76	5.316	-2.29		2700	0.532	0.591	0.408	0.447	0.203	0.21	0.142	0.162	0.383	0.449	0.549	0.455	0.16	0.346	0.439	0.541	0.211	0.287	0.493	0.592	0.309	0.377	0.044
4860	64.14	82.27	61.3	58.6	20.51	23.47	23	22.91	46.48	51.28	66.65	60.09	57.46	68.99	48.31	40	52.27	78.32	54.26	51.88	50.23	65.09	1.255	-3.83		8100	0.22	0.258	0.171	0.216	0.076	0.089	0.058	0.077	0.156	0.185	0.237	0.21	0.065	0.156	0.175	0.235	0.088	0.124	0.197	0.255	0.125	0.148	0.037
14580	37.95	43.22	34.01	24.36	5.872	-8.27	9.378	14.57	20.38	20.65	39.97	45.93	33.32	44.56	28.31	8.701	39.85	60.85	28.4	26.29	32.61	27.16				24300	0.093	0.107	0.072	0.083	0.044	0.05	0.046	0.045	0.069	0.08	0.099	0.094	0.041	0.068	0.073	0.096	0.044	0.061	0.077	0.106	0.049	0.064	0.037
43740	17.11	10.69	12.17	10.08	12.13	-23	-1.66	7.586	6.862	32.06	37.25	19.2	24.63	43.56	21.16	-2.36	5.932	15.1	14.64	23.65	19.41	16.44				72900	0.045	0.052	0.041	0.049	0.037	0.04	0.039	0.041	0.04	0.045	0.051	0.054	0.037	0.042	0.044	0.051	0.039	0.041	0.043	0.054	0.039	0.042	0.037
131220	3.197	6.993	2.051	16.03	13.28	-9.66	-13.9	-10.6	3.849	14.15	22.92	19.15	9.706	22.89	14.3	0.311	-14	18.1	-11.4	20.85	-2	-6.84
																										S1WT
																										Plasma dilution	P2C		P2D		P5B		P5C		P10A		P43A		P75A		P104A		P140A		P186A		P195A		Healthy donor
																										100	1.522	1.6	1.557	1.626	1.479	1.619	1.394	1.439	1.632	1.65	1.501	1.223	1.447	1.653	1.614	1.741	1.422	1.568	1.598	1.739	1.647	1.785	0.089
																										300	1.334	1.419	1.309	1.434	1.166	1.221	0.892	0.959	1.471	1.46	1.275	1.052	1.102	1.401	1.506	1.575	1.049	1.142	1.458	1.573	1.452	1.562	0.049
																										900	1.106	1.169	1.059	1.142	0.661	0.691	0.437	0.428	1.124	1.122	0.81	0.707	0.608	0.937	1.184	1.167	0.507	0.563	1.145	1.134	1.117	1.214	0.04
																										2700	0.831	0.81	0.726	0.718	0.321	0.29	0.189	0.186	0.674	0.615	0.418	0.342	0.306	0.488	0.74	0.715	0.212	0.235	0.685	0.649	0.659	0.654	0.04
																										8100	0.384	0.402	0.318	0.341	0.108	0.125	0.072	0.076	0.276	0.276	0.192	0.159	0.118	0.211	0.312	0.302	0.085	0.088	0.266	0.283	0.257	0.271	0.037
																										24300	0.155	0.182	0.121	0.149	0.054	0.06	0.045	0.046	0.118	0.118	0.084	0.083	0.052	0.093	0.128	0.132	0.042	0.049	0.105	0.123	0.104	0.119	0.038
																										72900	0.058	0.076	0.048	0.062	0.043	0.04	0.037	0.038	0.049	0.057	0.049	0.05	0.039	0.048	0.053	0.062	0.038	0.037	0.046	0.06	0.046	0.057	0.037
																										RBDWT
																										Plasma dilution	P2C		P2D		P5B		P5C		P10A		P43A		P75A		P104A		P140A		P186A		P195A		Healthy donor
																										100	1.322	1.498	1.306	1.588	1.317	1.553	1.094	1.341	1.409	1.66	1.367	1.458	1.102	1.517	1.436	1.677	1.184	1.448	1.351	1.647	1.4	1.704	0.103
																										300	1.186	1.38	1.192	1.47	0.86	1.041	0.629	0.778	1.18	1.441	1.058	1.262	0.721	1.189	1.175	1.458	0.749	0.984	1.128	1.396	1.191	1.44	0.049
																										900	1.004	1.202	0.928	1.211	0.44	0.631	0.26	0.383	0.786	1.009	0.666	0.702	0.336	0.741	0.799	1.073	0.341	0.489	0.734	0.973	0.765	1.016	0.037
																										2700	0.666	0.846	0.577	0.737	0.181	0.248	0.107	0.164	0.378	0.519	0.317	0.319	0.129	0.354	0.423	0.586	0.141	0.187	0.339	0.507	0.359	0.505	0.036
																										8100	0.346	0.435	0.278	0.345	0.067	0.104	0.046	0.065	0.153	0.234	0.138	0.149	0.06	0.153	0.176	0.265	0.059	0.081	0.121	0.209	0.135	0.212	0.036
																										24300	0.148	0.189	0.115	0.142	0.041	0.049	0.037	0.04	0.07	0.094	0.066	0.073	0.041	0.095	0.075	0.101	0.039	0.044	0.057	0.081	0.061	0.082	0.037
																										72900	0.059	0.074	0.049	0.065	0.037	0.039	0.037	0.04	0.04	0.047	0.042	0.046	0.037	0.041	0.04	0.049	0.037	0.037	0.04	0.046	0.039	0.045	0.038
																										S2WT
																										Plasma dilution	P2C		P2D		P5B		P5C		P10A		P43A		P75A		P104A		P140A		P186A		P195A		Healthy donor
																										100	1.669	1.629	1.561	1.63	1.087	1.148	0.999	1.107	1.341	1.257	0.841	1.003	0.901	1.243	1.516	1.568	1.535	1.591	1.707	1.617	1.365	1.364	0.148
																										300	1.4	1.321	1.198	1.291	0.59	0.561	0.52	0.527	0.729	0.707	0.468	0.478	0.428	0.641	1.024	1.014	1.052	1.06	1.386	1.226	0.826	0.797	0.078
																										900	0.904	0.865	0.679	0.72	0.233	0.238	0.212	0.213	0.295	0.317	0.202	0.26	0.161	0.302	0.481	0.514	0.585	0.629	0.741	0.711	0.364	0.357	0.043
																										2700	0.434	0.411	0.295	0.291	0.092	0.091	0.08	0.095	0.116	0.146	0.078	0.103	0.083	0.124	0.233	0.223	0.239	0.28	0.329	0.337	0.138	0.135	0.045
																										8100	0.171	0.16	0.109	0.112	0.045	0.051	0.042	0.052	0.05	0.062	0.047	0.056	0.043	0.059	0.08	0.088	0.098	0.122	0.123	0.131	0.054	0.066	0.041
																										24300	0.068	0.066	0.05	0.054	0.04	0.042	0.044	0.041	0.041	0.055	0.039	0.045	0.04	0.042	0.042	0.046	0.047	0.055	0.052	0.059	0.039	0.042	0.042
																										72900	0.041	0.042	0.039	0.04	0.038	0.039	0.039	0.042	0.04	0.039	0.039	0.04	0.038	0.037	0.037	0.038	0.039	0.04	0.038	0.04	0.037	0.037	0.038
[truncated: 1 more columns]

## Sheet: ED Fig. 2
ED Fig. 2
Anti-RBD mAbs																		Anti-S2 mAbs																		Other mAbs
SARS-CoV-2 (wild-type)												SARS-CoV-1			MERS-CoV			SARS-CoV-2 (wild-type)												SARS-CoV-1			MERS-CoV			SARS-CoV-2 (wild-type)												SARS-CoV-1
S			S1			RBD			S2									S			S1			RBD			S2									S			S1			RBD			S2
2.3	2.333		2.339	2.598		4.561	4.464		not tested	not tested		3.765	3.787		0.037	0.038		2.261	2.044		0.037	0.041		not tested	not tested		2.319	2.232		3.64	3.635		0.749	0.741		1.379	1.306		0.722	0.664		0.072	0.07		not tested	not tested		0.475	0.446
2.001	1.86		1.941	1.849		4.658	4.501		not tested	not tested		4.176	4.203		0.04	0.039		1.976	1.875		0.037	0.037		not tested	not tested		2.33	2.233		3.31	3.399		2.566	2.493		4.461	4.606		4.042	3.918		0.039	0.025		0.036	0.037		3.883	3.846
2.128	2.131		1.943	1.99		4.619	4.508		not tested	not tested		4.004	4.072		0.038	0.038		1.459	1.275		0.034	0.039		not tested	not tested		1.55	1.561		3.204	3.146		0.517	0.467		3.978	4.041		3.758	3.923		0.04	0.066		0.037	0.034		0.341	0.298
2.276	2.715		2.128	2.409		4.586	4.566		not tested	not tested		3.337	3.554		0.038	0.038		1.086	1.171		0.043	0.039		not tested	not tested		1.902	1.514		3.395	3.418		0.329	0.306		4.3	4.339		3.496	3.395		0.014	0.035		0.037	0.037		4.804	4.526
4.555	4.397		4.514	4.424		4.504	4.437		0.039	0.04		0.276	0.243		0.072	0.075		4.264	4.312		0.037	0.037		not tested	not tested		2.559	2.647		4.554	4.423		3.124	3.38		4.825	4.625		3.775	3.79		0.054	1.677		0.045	0.05		2.237	1.959
2.434	2.72		3.719	3.898		4.124	3.98		0.036	0.037		2.376	2.281		0.038	0.038		4.175	4.244		0.038	0.051		not tested	not tested		2.738	3.007		3.68	3.551		0.479	0.46		3.912	4.034		0.913	1.059		0.043	0.042		0.04	0.035		0.464	0.472
4.44	4.739		3.635	3.96		4.274	4.308		0.038	0.037		4.609	4.634		0.039	0.039		3.878	3.906		0.039	0.038		not tested	not tested		2.301	2.192		3.999	3.998		0.761	0.749		3.237	3.848		1.747	1.503		0.17	0.052		0.185	0.165		3.535	3.418
4.272	4.189		3.375	3.313		4.196	4.042		0.037	0.037		4.808	4.77		0.038	0.038		3.95	4.153		0.037	0.038		not tested	not tested		2.299	2.274		4.002	3.966		0.678	0.759		1.034	1.063		1.117	1.309		0.133	0.165		0.074	0.114		0.331	2.526
4.104	4.079		3.108	2.944		4.293	4.289		0.037	0.037		0.894	0.789		0.039	0.039		3.325	3.487		0.037	0.037		not tested	not tested		2.208	2.169		4.381	4.373		2.22	2.185		3.329	3.327		3.656	3.645		0.037	0.043		0.038	0.038		2.642	2.82
3.963	4.022		3.507	3.743		4.323	4.2		0.037	0.036		4.549	4.446		0.037	0.039		3.562	3.591		0.039	0.038		not tested	not tested		2.186	2.19		4.641	4.494		3.518	3.29		4.024	4.003		3.497	3.439		0.044	0.038		0.038	0.037		0.306	0.264
3.913	3.717		3.767	3.477		4.323	4.456		0.039	0.037		2.937	3.072		0.039	0.041		3.706	3.672		0.038	0.038		not tested	not tested		3.717	3.763		3.447	3.279		0.314	0.32		2.458	2.542		1.194	1.187		0.091	0.072		not tested	not tested		0.044	0.038
3.916	3.879		3.995	4.084		3.541	3.632		0.068	0.064		4.061	4.173		0.16	0.137		4.782	4.665		0.071	0.082		0.139	0.133		4.268	4.343		3.973	3.904		0.282	0.314		1.051	1.075		0.424	0.392		0.068	0.057		not tested	not tested		0.083	0.061
2.75	2.895		2.466	2.927		1.757	1.77		0.06	0.067		1.644	2.123		0.046	0.048		0.574	0.63		0.122	0.282		0.175	0.475		0.656	0.915		0.317	0.479		0.248	0.327		2.848	2.824		2.945	3.004		0.063	0.058		not tested	not tested		0.04	0.039
2.753	2.795		2.551	3.017		1.98	1.92		0.059	0.048		1.045	1.182		0.043	0.046		1.669	1.763		0.036	0.038		0.042	0.037		2.875	2.469		1.631	1.721		3.649	3.574		2.822	2.734		0.424	0.292		0.072	0.065		not tested	not tested		0.048	0.04
4.719	4.675		4.415	4.347		3.881	3.99		0.063	0.111		0.387	0.226		0.071	0.097		4.851	4.825		0.037	0.037		0.077	0.079		3.737	3.92		4.08	3.995		0.734	0.748		2.879	2.895		0.688	0.523		0.07	0.064		not tested	not tested		0.051	0.042
0.973	0.979		0.389	0.97		0.498	0.295		0.049	0.085		2.96	1.929		0.046	0.056		0.489	0.572		0.037	0.036		not tested	not tested		1.205	0.846		1.856	1.958		0.068	0.076		2.893	2.876		0.63	0.686		0.095	0.07		not tested	not tested		0.079	0.051
3.66	3.632		3.141	3.424		2.371	2.204		0.041	0.113		0.39	0.495		0.064	0.065		0.432	0.399		0.037	0.043		not tested	not tested		0.793	0.717		0.277	0.366		0.037	0.038		2.434	2.526		2.374	2.428		0.06	0.06		not tested	not tested		0.04	0.039
4.686	4.573		4.354	4.399		4.153	4.201		0.038	0.038		3.735	3.733		0.04	0.044		0.375	0.352		0.038	0.038		not tested	not tested		0.949	0.984		0.77	0.934		0.04	0.039		2.572	2.576		2.277	2.244		0.065	0.062		not tested	not tested		0.039	0.041
0.349	0.304		0.815	0.838		0.657	0.609		0.039	0.039		0.25	0.581		0.037	0.038		0.527	0.477		0.037	0.041		not tested	not tested		1.14	0.926		1.868	2.009		0.094	0.085		2.751	2.765		0.345	0.332		0.064	0.063		not tested	not tested		0.04	0.045
4.692	4.562		3.435	4.145		3.073	3.05		not tested	not tested		2.672	2.687		0.038	0.039		0.932	0.984		0.038	0.036		not tested	not tested		1.234	1.083		2.417	2.391		0.105	0.105		3.289	3.107		2.824	2.708		0.073	0.076		not tested	not tested		0.042	0.05
4.589	4.58		3.255	3.529		2.317	2.103		not tested	not tested		3.912	4.058		0.037	0.039		0.363	0.461		0.036	0.037		not tested	not tested		0.651	0.753		0.461	0.487		0.039	0.046		2.473	2.129		2.544	2.605		0.059	0.062		not tested	not tested		0.038	0.038
2.119	2.226		3.224	3.126		2.591	2.489		not tested	not tested		4.173	4.276		0.041	0.067		0.453	0.436		0.038	0.038		not tested	not tested		0.842	0.746		0.246	0.281		0.049	0.048		2.233	2.487		2.631	2.476		0.06	0.06		not tested	not tested		0.04	0.039
3.198	2.654		2.695	2.658		4.826	4.699		not tested	not tested		0.045	0.04		0.039	0.038		0.646	0.577		0.037	0.037		not tested	not tested		1.11	0.978		1.563	1.513		0.049	0.05		2.149	2.134		2.623	2.498		0.068	0.065		not tested	not tested		0.044	0.037
2.46	2.384		2.79	2.652		4.585	4.569		not tested	not tested		0.055	0.039		0.041	0.041		0.739	0.781		0.037	0.038		not tested	not tested		1.081	1.286		2.272	1.842		0.092	0.078		3.04	2.835		0.362	0.34		0.051	0.058		not tested	not tested		0.038	0.041
2.416	2.435		2.474	2.736		4.689	4.687		not tested	not tested		0.05	0.048		0.038	0.038		1.045	1.035		0.037	0.037		not tested	not tested		1.414	1.659		1.6	1.187		0.045	0.055		1.964	1.982		1.584	1.646		0.057	0.064		not tested	not tested		0.039	0.038
2.449	2.438		2.332	2.365		4.715	4.705		not tested	not tested		0.042	0.04		0.04	0.04		0.653	0.769		0.037	0.039		not tested	not tested		1.036	0.896		0.367	0.334		0.041	0.043		1.987	2.305		1.863	2.039		0.065	0.062		not tested	not tested		0.037	0.037
3.53	3.113		2.455	2.536		4.475	4.667		not tested	not tested		0.043	0.047		0.039	0.039		0.784	0.81		0.038	0.037		not tested	not tested		1.28	1.049		2.146	2.075		0.131	0.089		2.646	2.65		2.35	2.359		0.06	0.057		not tested	not tested		0.038	0.04
2.244	2.029		2.643	2.321		4.612	4.646		not tested	not tested		0.039	0.038		0.04	0.038		0.22	0.29		0.038	0.039		not tested	not tested		0.262	0.272		0.3	0.25		0.039	0.04		2.8	2.736		2.949	2.992		0.058	0.058		not tested	not tested		0.038	0.038
1.795	1.807		2.223	2.023		5.238	4.552		not tested	not tested		0.039	0.04		0.04	0.039		0.992	0.974		0.038	0.038		not tested	not tested		1.499	1.484		1.944	1.763		0.075	0.074		1.547	1.613		2.567	2.902		0.06	0.06		not tested	not tested		0.039	0.039
1.926	1.866		2.292	2.126		4.644	4.555		not tested	not tested		0.04	0.04		0.038	0.039		1.24	1.295		0.038	0.038		0.044	0.039		2.48	2.268		0.221	0.221		0.085	0.085		3.611	3.739		2.55	2.492		0.041	0.039		0.044	0.038		0.198	0.224
2.57	2.398		1.775	1.39		0.772	0.773		not tested	not tested		0.162	0.161		0.038	0.038		0.528	0.529		0.072	0.069		0.144	0.135		1.305	1.333		0.24	0.232		0.128	0.116		4.386	4.372		4.447	4.404		0.038	0.038		0.04	0.044		0.048	0.05
2.248	2.466		2.67	2.379		4.531	4.409		not tested	not tested		0.041	0.041		0.038	0.059		4.631	4.537		0.038	0.038		0.042	0.037		4.558	4.549		2.737	2.678		0.039	0.042		2.529	2.437		3.912	3.852		0.038	0.043		0.038	0.04		0.043	0.042
0.485	0.421		2.325	2.332		4.618	4.316		not tested	not tested		0.038	0.038		0.038	0.038		0.284	0.292		0.038	0.039		0.04	0.04		0.488	0.497		0.382	0.343		0.147	0.165		3.021	3.049		2.182	2.084		0.037	0.038		0.038	0.037		0.037	0.037
1.971	2.771		1.712	1.931		4.526	4.519		not tested	not tested		0.042	0.039		0.038	0.038		0.41	0.473		0.036	0.038		0.039	0.041		1.008	1.138		0.201	0.202		0.083	0.084		2.957	2.831		1.694	1.66		0.038	0.038		0.038	0.038		0.038	0.041
2.599	2.601		2.163	2.153		4.646	4.42		not tested	not tested		0.04	0.039		0.039	0.038		3.234	3.149		0.039	0.038		not tested	not tested		3.064	2.914		0.917	0.911		0.116	0.097		0.997	1.267		3.031	2.859		0.037	0.036		0.037	0.035		0.04	0.04
0.818	0.772		1.349	1.253		2.654	2.639		not tested	not tested		0.04	0.04		0.039	0.037		1.643	1.693		0.041	0.038		not tested	not tested		2.937	2.964		0.29	0.313		0.04	0.038		0.931	0.922		0.668	0.57		0.038	0.037		0.038	0.041		0.044	0.044
2.316	2.389		2.023	2.049		4.476	4.449		not tested	not tested		0.039	0.038		0.038	0.038		3.299	3.338		0.145	0.16		not tested	not tested		3.452	3.129		0.222	0.231		0.066	0.06		3.366	3.401		4.146	4.159		0.038	0.047		0.038	0.043		0.073	0.076
2.402	2.448		2.181	2.608		4.373	4.358		not tested	not tested		0.039	0.038		0.037	0.037		3.124	3.185		0.04	0.037		not tested	not tested		2.858	2.928		1.103	1.155		0.076	0.083		4.367	4.338		3.669	3.737		0.099	0.061		0.036	0.037		0.037	0.038
0.258	0.31		2.531	2.253		4.29	4.302		not tested	not tested		0.036	0.039		0.039	0.036		1.431	1.552		0.039	0.038		not tested	not tested		2.792	2.815		0.338	0.282		0.041	0.039		4.357	4.459		4.035	3.814		0.076	0.07		0.037	0.038		0.038	0.038
2.311	2.308		2.075	2.55		4.788	5.085		not tested	not tested		0.038	0.037		0.038	0.036		1.529	1.674		0.038	0.037		not tested	not tested		2.636	2.638		0.376	0.39		0.039	0.039		4.869	4.885		4.534	4.597		0.066	0.08		0.037	0.036		0.038	0.039
4.039	4.169		4.592	4.4		4.712	4.611		0.038	0.037		0.035	0.039		0.037	0.035		3.335	3.437		0.038	0.037		not tested	not tested		2.513	2.332		1.205	1.123		0.104	0.112		4.526	4.666		2.329	2.4		0.081	0.072		0.037	0.038		0.038	0.038
4.26	4.643		4.63	4.81		4.474	4.504		0.04	0.038		0.037	0.038		0.035	0.035		3.126	3.1		0.04	0.051		not tested	not tested		3.604	3.181		0.464	0.411		0.064	0.051		4.714	4.723		4.036	4.368		0.037	0		0.036	0.037		0.192	0.177
4.276	4.375		4.402	4.497		4.403	4.469		0.036	0.039		0.153	0.131		0.077	0.148		2.466	2.484		0.039	0.037		not tested	not tested		2.788	2.786		0.317	0.293		0.047	0.047		4.436	4.436		3.739	3.967		0.062	0.033		0.037	0.036		0.038	0.038
4.339	4.366		4.667	4.519		4.634	4.578		0.037	0.038		0.04	0.045		0.05	0.037		2.901	2.952		0.039	0.037		not tested	not tested		2.741	2.671		1.053	0.995		0.092	0.093		4.423	4.26		3.646	3.408		0.093	0.057		0.036	0.037		0.041	0.041
0.502	0.541		3.285	2.733		3.63	3.575		0.036	0.037		0.068	0.058		0.042	0.038		0.895	0.869		0.037	0.037		not tested	not tested		2.412	2.356		2.633	2.372		0.041	0.04		3.89	3.966		3.461	3.279		0.14	0.099		0.037	0.036		0.08	0.101
1.966	2.094		4.251	4.08		4.105	4.232		0.039	0.038		0.074	0.07		0.044	0.044		1.887	1.905		0.037	0.038		not tested	not tested		2.712	2.714		0.358	0.336		0.089	0.076		4.131	4.01		3.073	3.409		0.106	0.076		0.036	0.037		0.038	0.04
3.846	3.756		4.71	4.357		4.634	4.637		0.039	0.038		0.067	0.094		0.04	0.039		2.717	2.637		0.037	0.037		not tested	not tested		2.662	2.816		0.259	0.271		0.044	0.046		3.988	3.895		2.815	3.163		0.082	0.06		0.036	0.051		0.046	0.044
4.428	4.277		4.62	4.52		4.547	4.499		0.037	0.039		0.038	0.038		0.037	0.036		2.928	2.989		0.037	0.038		not tested	not tested		2.478	2.584		0.957	0.926		0.095	0.08		4.116	4.09		3.104	3.221		0.095	0.054		0.037	0.036		0.103	0.063
0.612	0.57		2.763	2.986		3.903	3.916		0.038	0.037		0.042	0.041		0.037	0.037		3.192	3.547		0.036	0.037		not tested	not tested		2.808	3.397		0.385	0.358		0.042	0.043		4.029	4.051		3.463	4.157		0.033	0.029		0.036	0.04		0.04	0.04
4.495	4.402		3.73	3.69		4.228	4.231		0.043	0.037		0.039	0.038		0.039	0.039		3.367	3.385		0.037	0.037		not tested	not tested		2.433	3.188		0.74	0.731		0.063	0.061		3.736	3.676		3.509	3.424		0.016	0		0.036	0.037		0.039	0.037
4.482	4.422		3.662	3.709		4.452	4.354		0.037	0.038		0.038	0.038		0.038	0.038		1.248	1.235		0.083	0.086		0.199	0.2		1.995	2.008		1.984	0.586		0.132	0.201		4.472	4.498		3.57	3.335		0.034	0.028		0.038	0.065		0.038	0.039
4.815	4.002		3.784	3.999		4.357	4.407		0.037	0.034		0.046	0.04		0.041	0.04		3.468	3.331		0.043	0.041		0.071	0.08		3.282	3.113		1.946	1.832		0.104	0.097		3.236	3.249		0.222	0.392		0.037	0.038		0.037	0.037		0.039	0.038
4.367	4.372		3.546	3.339		4.304	4.362		0.041	0.037		0.042	0.04		0.043	0.041		4.389	4.415		0.043	0.046		0.054	0.056		3.363	3.555		2.653	2.48		0.052	0.05		3.995	3.952		0.568	0.808		0.074	0.078		0.056	0.053		0.044	0.042
4.351	4.457		3.974	3.931		4.125	4.386		0.038	0.037		0.037	0.037		0.039	0.042		4.888	4.859		0.038	0.038		0.046	0.041		3.707	3.667		4.143	4.135		0.05	0.044		0.761	0.799		0.634	0.715		0.051	0.057		0.044	0.044		0.039	0.04
4.254	4.395		3.565	3.389		4.272	4.095		0.037	0.036		0.038	0.038		0.039	0.039		1.184	1.059		0.065	0.114		0.209	0.182		2.103	2.124		0.257	0.244		0.114	0.114		4.639	4.676		3.797	4.081		0.083	0.089		0.061	0.066		0.058	0.055
4.298	4.477		3.433	3.285		4.409	4.442		0.037	0.037		0.043	0.042		0.043	0.045		3.766	3.753		0.075	0.037		0.181	0.037		3.053	2.844		2.958	2.461		0.096	0.096		4.664	4.537		4.289	4.299		0.039	0.037		0.037	0.038		0.044	0.044
3.642	4.034		2.884	2.748		4.39	4.181		0.037	0.036		0.042	0.038		0.039	0.039		0.284	0.316		0.04	0.037		0.038	0.039		0.304	0.378		1.915	0.979		0.038	0.037		4.554	4.646		3.247	2.46		0.066	0.05		0.135	0.087		0.045	0.114
4.104	4.675		3.399	4.084		4.363	4.201		0.038	0.085		0.038	0.039		0.038	0.038		0.278	0.264		0.037	0.04		0.042	0.039		1.505	1.587		2.868	3.169		0.04	0.039		4.138	4.156		0.347	1.634		0.04	0.077		0.084	0.074		0.048	0.048
4.39	4.66		3.642	4.104		4.276	4.165		0.037	0.099		0.042	0.039		0.038	0.038		2.698	2.56		0.037	0.037		0.039	0.037		3.148	2.658		0.754	0.735		0.037	0.036		3.9	3.792		1.873	1.888		0.081	0.151		0.062	0.123		0.057	0.086
3.932	3.725		4.347	4.296		4.117	4.166		0.037	0.037		0.037	0.037		0.038	0.038		0.472	0.443		0.038	0.037		0.038	0.042		1.168	1.166		0.298	0.248		0.038	0.04		3.512	3.377		3.932	3.934		0.038	0.037		0.042	0.037		0.037	0.038
4.073	3.86		3.825	4.408		4.244	4.217		0.038	0.04		0.04	0.039		0.039	0.039		0.655	0.602		0.037	0.039		0.087	0.086		1.922	2.092		0.546	0.658		0.039	0.04		2.136	2.055		2.425	2.298		0.038	0.044		0.037	0.037		0.038	0.039
4.431	4.27		4.148	4.318		4.293	4.245		0.036	0.037		0.038	0.038		0.039	0.038		2.898	2.969		0.04	0.039		0.115	0.119		3.099	3.362		0.78	0.861		0.038	0.038		0.532	0.515		0.645	0.575		0.037	0.036		0.037	0.042		0.038	0.04
4.817	4.515		4.322	4.334		4.304	4.389		0.055	0.053		0.043	0.048		0.044	0.045		1.713	1.709		0.032	0.037		0.081	0.078		3.419	3.157		3.101	3.236		0.038	0.039		3.717	3.672		2.68	2.456		0.039	0.07		0.038	0.039		0.037	0.038
3.551	3.548		3.336	3.49		2.04	2.837		0.06	0.057		0.044	0.042		0.039	0.041		2.344	2.326		0.038	0.037		0.075	0.071		3.215	2.968		1.84	1.849		0.039	0.04		1.526	1.509		2.144	1.997		0.037	0.038		0.038	0.038		0.039	0.042
4.656	4.53		4.349	4.342		4.187	4.279		0.038	0.038		0.066	0.066		0.051	0.048		1.298	1.265		0.04	0.047		0.079	0.073		3.283	3.087		0.402	0.43		0.038	0.039		3.109	3.127		3.224	3.008		0.038	0.037		0.037	0.037		0.038	0.038
0.348	0.365		0.386	0.443		0.734	0.773		0.11	0.208		0.147	0.121		0.101	0.122		1.363	1.415		0.039	0.037		0.077	0.11		3.452	3.408		2.929	2.957		0.039	0.043		4.038	4.314		2.583	2.704		0.079	0.083		not tested	not tested		0.038	0.038
2.251	2.274		1.301	2.178		1.473	1.421		0.043	0.088		0.062	0.092		0.536	0.062		1.721	1.72		0.037	0.037		0.085	0.077		3.658	3.272		3.208	3.215		0.038	0.04		4.024	4.265		4.002	3.922		0.075	0.078		not tested	not tested		0.04	0.038
4.793	4.752		4.001	4.027		4	3.995		0.041	0.094		0.058	0.07		0.047	0.061		0.676	0.66		0.037	0.037		0.08	0.077		2.285	2.332		1.04	1.184		0.036	0.036		1.929	1.922		2.993	2.813		0.085	0.087		not tested	not tested		0.038	0.038
2.691	2.669		3.242	3.204		2.859	2.862		0.054	0.102		0.065	0.122		0.06	0.065		2.102	2.067		0.038	0.037		0.082	0.081		2.682	3.364		0.954	1.019		0.038	0.037		3.852	3.843		2.865	2.91		0.083	0.077		not tested	not tested		0.038	0.038
4.672	4.656		3.757	3.972		3.833	3.902		0.081	0.072		0.114	0.191		0.079	0.1		0.478	0.458		0.037	0.037		0.083	0.092		1.67	1.962		0.211	0.217		0.036	0.037		4.695	4.653		2.72	2.469		0.074	0.082		not tested	not tested		0.038	0.037
4.224	4.397		1.518	0.785		3.143	1.143		0.14	0.15		0.121	0.194		0.115	0.124		1.135	1.129		0.038	0.041		0.081	0.082		2.262	3.136		2.873	2.928		0.038	0.037		4.27	4.459		2.488	2.557		0.084	0.09		not tested	not tested		0.038	0.038
4.435	4.439		3.716	3.89		3.712	3.779		0.037	0.037		0.039	0.04		0.04	0.041		1.631	1.598		0.037	0.037		0.083	0.089		3.214	3.313		1.026	1.128		0.037	0.039		3.103	3.024		0.205	0.218		0.038	0.038		not tested	not tested		0.036	0.037
4.369	4.433		3.99	3.994		3.511	3.426		0.071	0.075		0.044	0.043		0.048	0.042		1.173	1.099		0.037	0.036		0.078	0.08		2.177	2.978		0.754	0.881		0.038	0.038		0.373	0.413		0.037	0.039		0.082	0.09		0.17	0.168		0.219	0.232
3.222	3.289		2.476	2.599		1.54	1.788		0.122	0.146		0.038	0.05		0.043	0.059		1.233	1.231		0.037	0.037		0.079	0.082		1.441	1.715		0.849	0.873		0.176	0.038		2.233	2.157		0.041	0.039		0.082	0.055		0.044	0.046		0.074	0.153
0.727	0.709		1.805	1.686		1.375	1.227		0.041	0.039		0.04	0.038		0.038	0.037		2.328	2.337		0.037	0.038		0.093	0.093		3.405	3.363		0.882	1.005		0.039	0.038		0.222	0.289		0.044	0.05		0.054	0.065		0.053	0.045		0.176	0.261
4.566	4.437		4.2	4.74		4.467	4.597		0.039	0.04		0.039	0.04		0.039	0.039		2.301	2.303		0.039	0.035		0.037	0.039		3.039	2.788		0.289	0.27		0.038	0.04		2.77	2.781		0.038	0.037		not tested	not tested		0.036	0.036		0.038	0.087
2.65	2.655		3.261	3.211		2.519	2.608		0.046	0.054		0.04	0.039		0.039	0.045		1.016	1.021		0.036	0.036		0.033	0.034		1.941	1.532		0.611	0.677		0.037	0.044		2.854	3.082		0.038	0.037		not tested	not tested		0.037	0.037		0.039	0.081
4.524	4.452		4.446	4.399		4.268	4.214		0.038	0.039		0.038	0.037		0.038	0.04		1.868	1.843		0.037	0.037		0.04	0.037		2.749	2.709		0.838	0.788		0.037	0.057		2.88	2.876		0.039	0.039		not tested	not tested		0.037	0.039		0.061	0.067
4.464	4.126		4.223	4.117		4.05	3.977		0.038	0.037		0.039	0.039		0.039	0.051		0.343	0.325		0.059	0.06		0.05	0.053		0.721	0.629		0.342	0.453		0.038	0.038		2.311	2.886		0.037	0.037		not tested	not tested		0.036	0.037		0.066	0.075
0.49	0.488		2.14	2.068		0.768	0.55		0.044	0.04		0.038	0.04		0.037	0.037		2.343	2.805		0.038	0.037		0.088	0.14		2.151	1.975		0.202	0.218		0.039	0.041		2.055	1.915		0.038	0.038		not tested	not tested		0.092	0.065		0.037	0.037
0.345	0.352		3.185	2.947		3.556	3.606		0.037	0.037		0.037	0.039		0.037	0.037		1.63	1.481		0.038	0.036		0.092	0.13		1.336	1.168		0.224	0.275		0.039	0.039		2.818	2.841		0.037	0.037		not tested	not tested		0.036	0.036		0.139	0.13
4.132	3.895		4.173	4.082		3.928	3.896		0.038	0.038		0.038	0.038		0.038	0.038		1.906	1.922		0.037	0.038		0.088	0.086		2.855	2.642		0.808	0.736		0.037	0.04		2.867	3.087		0.038	0.037		not tested	not tested		0.037	0.039		0.143	0.146
2.987	3.009		3.95	3.823		4.155	4.124		0.037	0.046		0.037	0.039		0.039	0.04		3.288	3.407		0.038	0.038		0.093	0.101		3.323	3.335		1.132	1.076		0.039	0.039		0.342	0.299		0.036	0.036		not tested	not tested		0.044	0.044		0.093	0.091
0.935	0.933		1.53	1.523		1.136	1.12		0.037	0.036		0.037	0.037		0.037	0.037		3.386	3.418		0.039	0.037		0.082	0.077		3.307	3.393		0.982	0.915		0.043	0.042		0.276	0.271		0.037	0.039		not tested	not tested		0.037	0.039		0.053	0.082
0.513	0.53		1.801	1.781		1.66	1.545		0.037	0.037		0.038	0.039		0.039	0.037		1.654	1.957		0.038	0.037		0.092	0.09		2.907	2.796		0.452	0.421		0.04	0.04		2.746	2.835		0.037	0.037		not tested	not tested		0.049	0.054		0.094	0.079
2.218	2.153		3.513	3.377		3.331	3.212		0.042	0.042		0.062	0.055		0.065	0.063		1.099	0.993		0.036	0.038		0.106	0.101		2.421	2.487		0.318	0.353		0.037	0.037		1.967	2.075		0.04	0.037		not tested	not tested		0.044	0.035		0.038	0.04
0.288	0.274		1.837	1.797		3.27	3.247		0.041	0.037		0.037	0.037		0.037	0.036		0.794	0.818		0.037	0.034		0.08	0.082		2.085	1.994		0.563	0.585		0.041	0.039		2.447	2.807		0.124	0.093		not tested	not tested		0.062	0.048		0.078	0.064
4.358	4.3		3.829	3.768		3.217	3.129		0.037	0.037		0.039	0.038		0.039	0.04		1.723	1.796		0.037	0.042		0.079	0.08		2.932	2.904		0.705	0.744		0.038	0.038		1.71	1.711		0.037	0.037		0.043	0.041		0.048	0.039		0.175	0.199
2.783	2.8		2.904	2.935		2.29	2.02		not tested	not tested		0.037	0.038		0.037	0.037		0.306	0.273		0.037	0.038		0.084	0.09		0.817	0.883		0.205	0.211		0.039	0.044		0.239	0.236		0.04	0.037		0.039	0.039		0.043	0.041		0.181	0.212
1.095	1.154		1.957	1.99		1.738	1.98		not tested	not tested		0.04	0.037		0.038	0.037		0.858	0.911		0.038	0.037		0.083	0.08		2.745	2.777		0.511	0.524		0.04	0.039		0.741	0.807		0.038	0.079		0.036	0.036		0.038	0.038		0.038	0.038
4.96	4.861		2.841	2.881		2.388	2.333		not tested	not tested		0.039	0.038		0.037	0.037		0.491	0.445		0.038	0.037		0.078	0.076		1.971	2.036		0.292	0.291		0.038	0.039		0.702	0.807		0.039	0.038		0.043	0.038		0.038	0.037		0.112	0.101
4.524	4.776		2.656	2.639		2.379	2.124		not tested	not tested		0.04	0.039		0.037	0.037		0.8	0.779		0.038	0.038		0.08	0.079		2.821	2.856		0.329	0.366		0.039	0.037		0.686	0.819		0.038	0.037		0.04	0.037		0.038	0.04		0.087	0.091
2.434	2.413		4.044	3.9		3.25	3.575		not tested	not tested		0.038	0.037		0.039	0.038		0.498	0.459		0.038	0.039		0.078	0.079		2.892	2.827		0.727	0.736		0.039	0.036		0.31	0.312		0.037	0.037		0.039	0.037		0.038	0.038		0.064	0.059
3.247	3.057		3.908	4.028		3.128	2.846		not tested	not tested		0.12	0.113		0.038	0.039		0.279	0.262		0.04	0.037		0.094	0.082		2.02	2.011		0.439	0.496		0.039	0.04		3.947	3.968		0.037	0.039		0.049	0.043		0.038	0.038		0.052	0.056
4.576	4.574		4.124	3.953		2.688	2.808		not tested	not tested		0.038	0.038		0.039	0.038		1.281	1.116		0.043	0.037		0.079	0.082		1.594	1.571		0.37	0.359		0.037	0.037		0.481	0.424		0.04	0.037		0.038	0.039		0.06	0.042		0.07	0.071
4.828	4.953		2.913	2.944		2.185	2.418		not tested	not tested		0.037	0.037		0.037	0.037		2.491	2.404		0.038	0.047		0.076	0.094		2.835	2.819		0.488	0.446		0.038	0.038		3.676	3.65		0.039	0.037		0.037	0.038		0.037	0.037		0.126	0.127
3.639	3.105		3.398	3.502		2.988	3.05		not tested	not tested		0.042	0.038		0.037	0.037		1.328	1.553		0.038	0.043		0.085	0.082		2.153	2.29		0.338	0.377		0.037	0.037		0.25	0.275		0.036	0.037		0.04	0.036		0.037	0.039		0.085	0.088
4.73	4.639		2.647	2.491		2.176	1.949		not tested	not tested		0.039	0.038		0.038	0.038		2.342	2.401		0.038	0.037		0.084	0.082		2.726	3.057		0.399	0.457		0.037	0.036		0.655	0.566		0.038	0.038		not tested	not tested		0.037	0.039		0.04	0.04
4.535	4.687		2.611	2.676		2.164	2.197		not tested	not tested		0.041	0.038		0.04	0.037		1.264	1.103		0.037	0.037		0.082	0.08		2.064	2.235		0.377	0.382		0.037	0.039		4.092	4.181		0.052	0.059		0.042	0.04		0.04	0.038		0.04	0.04
4.558	4.456		2.718	2.46		2.371	2.213		not tested	not tested		0.038	0.038		0.037	0.037		3.245	3.177		0.038	0.037		0.081	0.08		3.247	3.389		1.197	1.294		0.037	0.037		0.231	0.227		0.04	0.04		0.058	0.06		0.041	0.044		0.052	0.047
4.3	4.144		2.821	3.528		2.32	2.42		not tested	not tested		0.038	0.038		0.037	0.039		0.93	0.893		0.037	0.036		0.083	0.081		1.783	1.646		0.628	0.647		0.037	0.041		0.253	0.319		0.058	0.065		0.101	0.115		0.068	0.066		0.09	0.084
4.64	4.51		2.675	2.726		2.169	2.068		not tested	not tested		0.043	0.04		0.039	0.039		1.368	1.443		0.038	0.036		0.083	0.082		2.903	2.975		1.202	1.193		0.039	0.038		3.695	3.698		0.083	0.084		0.052	0.062		0.041	0.08		0.043	0.04
1.712	1.586		3.364	3.326		3.114	3.121		not tested	not tested		0.039	0.038		0.038	0.037		1.863	1.908		0.037	0.037		0.08	0.079		2.607	2.627		0.806	0.827		0.038	0.038		3.379	3.408		0.133	0.074		0.038	0.083		0.043	0.079		0.037	0.036
1.149	1.115		3.27	3.215		2.928	2.96		not tested	not tested		0.039	0.039		0.037	0.037		0.733	0.846		0.038	0.036		0.086	0.089		1.1	1.12		2.325	2.327		0.037	0.037		0.224	0.238		0.04	0.087		0.039	0.038		0.241	0.196		0.096	0.112
4.835	4.804		4.096	4.376		3.336	3.592		not tested	not tested		0.04	0.038		0.037	0.037		4.098	4.147		0.074	0.037		0.102	0.105		3.007	3.43		4.002	4.035		0.055	0.054		3.771	3.838		1.358	0.091		0.042	0.037		0.095	0.103		0.037	0.036
4.658	4.613		3.894	3.421		2.741	2.468		not tested	not tested		0.038	0.038		0.037	0.037		0.668	0.563		0.038	0.042		0.037	0.037		1.755	1.551		0.543	0.579		0.037	0.049		3.446	3.591		0.081	0.089		0.152	0.188		0.159	0.163		0.117	0.162
4.444	4.437		4.075	3.954		3.32	2.907		not tested	not tested		0.038	0.037		0.037	0.037		0.682	0.667		0.041	0.037		0.118	0.113		0.9	0.912		0.2	0.243		1.099	1.13		0.265	0.285		0.038	0.039		0.038	0.039		0.042	0.042		0.04	0.04
3.358	3.48		4.005	4.191		3.026	2.912		not tested	not tested		0.038	0.037		0.038	0.037		0.359	0.796		0.038	0.037		0.084	0.084		0.688	0.634		0.112	0.118		0.352	0.354		2.34	2.513		0.037	0.038		0.04	0.042		0.038	0.038		0.038	0.07
4.505	4.545		2.884	2.929		2.26	2.248		not tested	not tested		0.123	0.144		0.037	0.037		0.201	0.24		0.04	0.04		0.037	0.037		0.432	0.3		0.153	0.177		1.69	1.306		2.698	2.673		0.038	0.037		0.037	0.044		0.036	0.037		0.039	0.079
4.539	4.5		3.475	3.65		2.185	2.212		not tested	not tested		0.037	0.038		0.037	0.037		0.756	0.731		0.037	0.037		not tested	not tested		1.424	1.119		0.088	0.088		0.038	0.042		2.111	2.081		0.041	0.041		0.053	0.049		0.04	0.04		0.056	0.059
4.633	4.644		2.865	2.946		2.024	2.071		not tested	not tested		0.038	0.039		0.038	0.039		0.869	0.773		0.038	0.038		not tested	not tested		1.321	1.611		0.037	0.049		0.038	0.039		0.229	0.219		0.059	0.045		0.039	0.037		0.039	0.037		0.041	0.038
0.615	0.664		2.592	2.66		2.043	1.937		not tested	not tested		0.038	0.038		0.038	0.038		0.372	0.309		0.038	0.036		not tested	not tested		0.458	0.458		0.127	0.126		0.038	0.04		1.751	1.711		0.172	0.181		0.039	0.038		0.04	0.04		0.084	0.074
4.682	4.887		2.344	2.876		2.104	2.18		not tested	not tested		0.039	0.038		0.042	0.038		0.444	0.491		0.037	0.036		not tested	not tested		0.682	0.435		0.129	0.081		0.041	0.039		3.207	3.222		0.036	0.038		0.037	0.037		0.036	0.038		0.038	0.039
4.002	4.029		3.68	3.706		2.482	2.449		not tested	not tested		0.038	0.038		0.037	0.037		0.238	0.223		0.037	0.042		not tested	not tested		0.285	0.234		0.156	0.155		0.039	0.038		1.184	1.163		0.037	0.036		0.037	0.037		0.035	0.036		0.046	0.05
4.93	4.887		2.829	2.823		2.226	2.063		not tested	not tested		0.038	0.037		0.039	0.039		1.154	1.052		0.036	0.037		0.037	0.037		2.073	2.352		0.046	0.044		0.038	0.037		0.201	0.301		0.037	0.037		0.037	0.037		0.039	0.042		0.036	0.038
4.963	4.917		3.176	3.352		2.17	2.134		not tested	not tested		0.04	0.038		0.038	0.037		1.168	1.149		0.038	0.04		0.038	0.038		2.138	2.362		0.039	0.04		0.036	0.037		3.923	3.917		0.086	0.094		0.134	0.08		0.037	0.037		0.04	0.039
5.084	4.893		2.833	2.912		1.904	2.097		not tested	not tested		0.039	0.038		0.037	0.038		0.39	0.426		0.039	0.035		0.041	0.041		1.271	1.409		0.106	0.109		0.05	0.054		0.313	0.286		0.037	0.039		0.102	0.091		0.036	0.038		0.037	0.037
4.88	4.678		2.797	2.782		2.207	2.377		not tested	not tested		0.037	0.042		0.037	0.037		0.458	0.488		0.037	0.036		0.036	0.037		1.149	1.275		0.059	0.06		0.039	0.039		3.37	3.178		0.04	0.04		0.144	0.156		0.041	0.038		0.039	0.038
4.255	4.219		3.432	3.379		2.566	2.582		not tested	not tested		0.038	0.038		0.038	0.038		0.579	0.51		0.04	0.037		0.038	0.038		2.093	1.99		0.049	0.047		0.036	0.04		0.586	0.683		0.038	0.034		0.075	0.072		0.037	0.038		0.037	0.041
0.333	0.208		0.228	0.257		0.254	0.271		not tested	not tested		0.037	0.069		0.038	0.053		1.824	1.826		0.035	0.037		0.038	0.036		2.531	2.418		0.071	0.067		0.037	0.039		0.714	0.649		0.125	0.122		0.086	0.083		0.038	0.037		0.038	0.037
4.612	4.578		3.731	3.664		2.363	2.953		not tested	not tested		0.041	0.064		0.037	0.046		0.23	0.22		0.038	0.04		0.038	0.04		0.932	0.95		0.089	0.084		0.04	0.042		2.728	2.765		0.039	0.038		0.034	0.039		0.038	0.038		0.038	0.038
4.525	4.473		3.216	3.419		2.079	2.319		not tested	not tested		0.038	0.041		0.037	0.05		0.637	0.604		0.037	0.038		0.039	0.038		1.677	1.62		0.147	0.121		0.058	0.059		2.563	2.714		0.04	0.036		0.046	0.038		0.038	0.039		0.037	0.038
4.453	4.298		3.102	3.352		2.415	2.36		not tested	not tested		0.038	0.039		0.037	0.052		0.247	0.244		0.038	0.037		0.038	0.04		0.965	0.964		0.138	0.126		0.049	0.051		1.502	1.633		0.037	0.037		0.086	0.087		0.04	0.039		0.039	0.039
4.48	4.358		3.751	2.588		2.579	2.276		not tested	not tested		0.038	0.037		0.039	0.055		0.691	0.665		0.039	0.038		0.048	0.044		1.964	2.007		0.053	0.053		0.038	0.038		1.541	1.629		0.038	0.038		0.103	0.115		0.037	0.037		0.038	0.038
4.667	4.933		3.409	2.596		2.717	2.367		not tested	not tested		0.039	0.038		0.038	0.07		3.06	3.002		0.039	0.037		0.038	0.037		3.901	3.86		0.072	0.079		0.037	0.037		2.29	2.341		0.038	0.038		0.097	0.104		0.038	0.038		0.04	0.048
3.504	3.301		3.452	3.816		2.745	2.514		not tested	not tested		0.04	0.062		0.056	0.139		0.87	0.85		0.037	0.037		0.038	0.039		1.369	1.679		0.091	0.081		0.039	0.039		3.428	3.451		0.036	0.039		0.083	0.087		0.038	0.038		0.038	0.038
3.486	3.671		3.77	3.875		2.874	2.974		not tested	not tested		0.036	0.037		0.06	0.037		0.789	0.717		0.037	0.037		0.038	0.039		1.224	1.422		0.184	0.184		0.075	0.068		0.36	0.233		0.112	0.038		0.094	0.091		0.127	0.128		0.039	0.039
3.663	3.534		3.768	3.885		2.626	2.951		not tested	not tested		0.037	0.044		0.037	0.037		0.837	0.754		0.041	0.044		0.037	0.038		1.992	2.015		0.038	0.039		0.036	0.037		4.495	4.678		0.039	0.041		0.073	0.081		0.04	0.041		0.042	0.044
3.367	3.467		3.859	3.874		2.983	2.988		not tested	not tested		0.037	0.037		0.038	0.037		1.415	1.313		0.038	0.038		0.039	0.04		2.315	2.204		0.1	0.107		0.054	0.062		3.489	3.602		0.038	0.038		0.075	0.084		0.04	0.04		0.034	0.037
0.33	0.287		0.345	0.355		0.514	0.461		not tested	not tested		0.037	0.036		0.038	0.039		0.943	0.956		0.037	0.037		0.04	0.038		1.804	1.707		0.157	0.138		0.05	0.053		0.378	0.319		0.039	0.038		0.067	0.067		0.043	0.039		0.038	0.037
3.398	3.083		3.199	3.426		2.446	2.196		not tested	not tested		0.037	0.037		0.039	0.039		0.77	1.253		0.038	0.037		not tested	not tested		1.754	1.667		0.037	0.038		0.038	0.039
3.308	3.257		3.713	3.218		2.989	2.696		not tested	not tested		0.036	0.037		0.038	0.038		0.627	0.59		0.051	0.049		not tested	not tested		0.869	0.855		0.04	0.038		0.046	0.039
																		0.685	0.762		0.038	0.082		not tested	not tested		1.974	1.593		0.044	0.051		0.038	0.039
																		1.99	2.001		0.039	0.038		not tested	not tested		2.489	2.401		0.164	0.164		0.064	0.069
																		0.603	0.681		0.038	0.038		not tested	not tested		1.706	1.947		0.042	0.041		0.041	0.043
																		0.238	0.208		0.038	0.037		not tested	not tested		0.345	0.486		0.039	0.04		0.04	0.04
																		1.282	1.239		0.038	0.038		not tested	not tested		2.533	2.421		0.042	0.039		0.042	0.041
																		1.179	1.406		0.038	0.038		not tested	not tested		2.621	2.838		0.105	0.12		0.066	0.06
																		1.193	1.297		0.037	0.037		not tested	not tested		2.04	2.01		0.12	0.119		0.039	0.037
																		0.411	0.366		0.038	0.039		not tested	not tested		1.304	1.462		0.04	0.039		0.038	0.041
																		0.532	0.583		0.036	0.037		not tested	not tested		1.546	1.681		0.04	0.039		0.039	0.038
																		0.837	0.805		0.039	0.037		not tested	not tested		1.746	1.603		0.055	0.04		0.039	0.039
																		1.317	1.22		0.039	0.037		not tested	not tested		1.736	1.827		0.104	0.039		0.04	0.038
																		0.744	0.721		0.038	0.037		not tested	not tested		2.217	1.918		0.04	0.039		0.048	0.039
																		1.309	1.349		0.037	0.037		not tested	not tested		2.335	2.328		0.067	0.062		0.04	0.037
																		1.155	1.181		0.037	0.037		not tested	not tested		1.937	1.855		0.047	0.043		0.04	0.038
																		0.615	0.592		0.037	0.035		not tested	not tested		1.618	1.736		0.184	0.193		0.037	0.037
																		1.386	1.465		0.038	0.037		not tested	not tested		1.948	1.888		0.067	0.073		0.043	0.048
																		0.437	0.463		0.04	0.039		0.053	0.053		1.078	1.107		0.07	0.057		0.079	0.108
																		1.5	1.508		0.038	0.039		0.059	0.07		2.153	1.941		0.041	0.038		0.04	0.041
																		0.3	0.297		0.042	0.04		0.043	0.04		0.55	0.571		0.041	0.04		0.044	0.044
																		1.026	1.031		0.04	0.042		0.047	0.049		2.388	2.463		0.049	0.05		0.147	0.179
																		2.165	2.176		0.037	0.041		0.046	0.038		3.582	3.458		0.039	0.038		0.038	0.038
																		1.905	1.846		0.045	0.048		0.064	0.069		2.99	3.036		0.067	0.072		0.052	0.053
																		3.248	3.273		0.039	0.037		0.038	0.04		0.627	2.458		0.044	0.117		0.188	0.218
																		0.481	0.478		0.038	0.038		0.042	0.04		1.423	1.221		0.061	0.054		0.176	0.214
																		0.349	0.365		0.044	0.056		0.057	0.075		0.388	0.583		0.071	0.08		0.169	0.224
																		2.473	2.474		0.044	0.039		0.057	0.064		3.167	3.179		0.044	0.052		0.04	0.04
																		0.285	0.303		0.077	0.058		0.164	0.199		0.707	0.821		0.118	0.107		0.064	0.079
																		0.972	0.919		0.039	0.039		0.043	0.055		0.836	0.822		0.05	0.049		0.047	0.043
																		0.557	0.495		0.037	0.038		0.038	0.037		0.372	1.075		0.037	0.037		0.038	0.037
																		1.301	1.297		0.036	0.037		0.05	0.036		2.684	2.856		0.041	0.039		0.038	0.038
																		0.415	0.399		0.04	0.042		0.06	0.044		1.586	1.446		0.078	0.07		0.055	0.048
																		2.885	2.938		0.047	0.051		0.103	0.123		3.237	3.167		0.07	0.059		0.045	0.042
																		2.893	2.868		0.107	0.096		0.217	0.095		3.088	3.006		0.12	0.125		0.073	0.075
																		4.543	4.45		0.038	0.038		0.041	0.04		2.706	2.565		0.041	0.039		0.042	0.042
																		0.334	0.378		0.048	0.056		0.046	0.101		0.683	0.907		0.071	0.096		0.082	0.08
																		0.514	0.459		0.047	0.087		0.096	0.081		0.655	0.891		0.102	0.097		0.083	0.083
																		0.845	0.658		0.05	0.086		0.127	0.115		2.168	2.242		0.093	0.091		0.056	0.056
																		1.975	1.882		0.039	0.042		0.056	0.097		2.513	2.624		0.042	0.06		0.05	0.045
																		2.692	2.639		0.037	0.037		0.036	0.037		3.751	3.819		0.039	0.038		0.037	0.037
																		0.238	0.244		0.037	0.038		0.04	0.043		1.005	0.989		0.08	0.077		0.058	0.056
																		0.514	0.538		0.037	0.038		0.038	0.038		2.079	2.037		0.087	0.067		0.053	0.052
																		1.254	1.271		0.037	0.037		0.037	0.038		2.937	2.529		0.054	0.039		0.039	0.037
																		0.28	0.253		0.037	0.037		0.038	0.038		0.755	0.684		0.046	0.038		0.037	0.037
																		0.341	0.256		0.036	0.037		0.037	0.036		0.938	0.845		0.039	0.038		0.037	0.037
																		0.626	0.645		0.037	0.039		0.037	0.036		2.104	1.983		0.038	0.042		0.039	0.038
																		3.346	3.233		0.042	0.037		0.037	0.037		3.717	3.835		0.06	0.048		0.045	0.037
																		0.846	0.849		0.039	0.038		0.037	0.037		2.417	1.85		0.17	0.149		0.086	0.086
																		0.313	0.38		0.037	0.036		0.041	0.037		1.548	1.017		0.038	0.041		0.037	0.037
																		0.366	0.324		0.037	0.037		0.155	0.09		1.032	1.239		0.204	0.185		0.036	0.037
																		0.256	0.288		0.039	0.04		0.104	0.105		0.329	0.382		0.107	0.118		0.06	0.068
																		0.315	0.305		0.038	0.037		0.075	0.082		1.865	1.728		0.044	0.04		0.038	0.038
																		0.244	0.245		0.037	0.037		0.077	0.075		2.217	1.748		0.038	0.041		0.038	0.044
																		1.66	1.678		0.041	0.039		0.038	0.038		2.517	2.119		0.186	0.193		0.037	0.039
																		0.835	0.773		0.037	0.036		0.037	0.039		0.986	1.012		0.036	0.037		0.037	0.037
																		0.741	0.894		0.041	0.037		0.078	0.081		1.269	1.248		0.141	0.146		0.039	0.038
																		0.468	0.414		0.038	0.038		0.082	0.087		1.165	1.184		0.158	0.156		0.037	0.041
																		0.329	0.277		0.037	0.04		0.073	0.073		0.61	0.647		0.041	0.044		0.043	0.04
																		0.855	0.905		0.037	0.038		0.104	0.108		2.007	2.078		0.038	0.039		0.038	0.037
																		0.278	0.307		0.035	0.036		0.107	0.106		0.76	0.786		0.077	0.073		0.039	0.039
																		1.541	1.496		0.039	0.037		0.082	0.08		3.139	3.067		0.039	0.041		0.038	0.037
																		0.95	0.981		0.04	0.037		0.086	0.094		2.065	1.954		0.099	0.073		0.037	0.038
																		0.235	0.231		0.058	0.037		0.084	0.084		1.402	1.556		0.04	0.041		0.038	0.038
																		0.227	0.226		0.038	0.038		0.081	0.082		1.494	1.461		0.145	0.146		0.042	0.039
																		0.273	0.269		0.037	0.037		0.077	0.087		1.527	1.441		0.048	0.046		0.04	0.039
																		0.495	0.488		0.037	0.037		0.081	0.079		2.705	2.715		0.038	0.038		0.039	0.039
																		1.555	1.549		0.038	0.037		0.073	0.079		3.209	3.254		0.038	0.038		0.041	0.038
																		1.411	1.449		0.169	0.039		0.075	0.07		1.957	2.038		0.04	0.04		0.037	0.038
																		1.362	1.394		0.151	0.046		0.081	0.074		3.219	3.208		0.114	0.113		0.037	0.038
																		0.731	0.773		0.039	0.039		0.085	0.085		1.467	1.322		0.041	0.039		0.038	0.038
																		0.928	0.846		0.037	0.037		0.08	0.089		0.973	0.966		0.047	0.049		0.038	0.037
																		1.187	1.104		0.037	0.037		0.077	0.079		2.075	2.058		0.04	0.037		0.037	0.037
																		1.045	1.115		0.037	0.037		0.077	0.074		1.693	1.729		0.039	0.035		0.038	0.037
																		0.881	0.981		0.039	0.038		0.085	0.082		1.671	1.728		0.097	0.086		0.038	0.039
																		1.558	1.472		0.036	0.032		0.079	0.079		2.09	2.148		0.17	0.155		0.038	0.038
																		1.249	1.412		0.036	0.038		0.083	0.088		2.096	2.163		0.065	0.069		0.038	0.037
																		0.277	0.31		0.039	0.037		0.091	0.087		0.908	1.05		0.098	0.101		0.039	0.039
																		0.26	0.295		0.038	0.037		0.085	0.085		0.979	1.161		0.193	0.204		0.038	0.037
																		0.773	0.744		0.042	0.037		0.077	0.072		1.789	1.634		0.21	0.192		0.039	0.037
																		0.384	0.427		0.039	0.044		0.075	0.07		1.252	1.193		0.038	0.039		0.039	0.045
																		0.543	0.521		0.074	0.038		0.071	0.068		0.761	0.742		0.039	0.038		0.037	0.037
																		0.432	0.36		0.04	0.039		0.039	0.034		0.875	0.859		0.158	0.148		0.037	0.037
																		1.265	1.228		0.036	0.042		0.036	0.037		2.119	2.069		0.115	0.105		0.038	0.038

## Sheet: ED Fig. 3
ED Fig. 3
P2-1B1
	BA.1		Delta plus		Mu		WT		Alpha		Beta		Gamma		Delta		Kappa		Epsilon		Eta		Iota		BA.2		BA.2.12.1		BA.2.75		BA.3		BA.4/5
	concentration(ug/ml)	%neutralization	concentration(ug/ml)	%neutralization	concentration(ug/ml)	%neutralization	concentration(ug/ml)	%neutralization	concentration(ug/ml)	%neutralization	concentration(ug/ml)	%neutralization	concentration(ug/ml)	%neutralization	concentration(ug/ml)	%neutralization	concentration(ug/ml)	%neutralization	concentration(ug/ml)	%neutralization	concentration(ug/ml)	%neutralization	concentration(ug/ml)	%neutralization	concentration(ug/ml)	%neutralization	concentration(ug/ml)	%neutralization	concentration(ug/ml)	%neutralization	concentration(ug/ml)	%neutralization	concentration(ug/ml)	%neutralization
	0.00457247	26.12	0.00457247	81.62	0.00457247	78.05	0.00304832	23.67	0.00457247	47.75	0.00457247	28.72	0.000169351	21.17	0.00457247	23.26	0.000169351	-5.18	0.00457247	37.82	0.00457247	41.36	0.00457247	37.74	0.00457247	14.64	0.000169351		0.000169351		0.000169351		0.00457247	-0.506301
	0.0137174	53.89	0.0137174	94.26	0.0137174	95.56	0.00914495	44.52	0.0137174	52.31	0.0137174	65.44	0.000508053	36.83	0.0137174	55.21	0.000508053	9.92	0.0137174	40.85	0.0137174	62.5	0.0137174	69.28	0.0137174	32.15	0.000508053	29.8755	0.000508053		0.000508053		0.0137174	-9.11746
	0.0411523	71.42	0.0411523	99.4	0.0411523	98.99	0.0274348	74.95	0.0411523	88.56	0.0411523	91.41	0.00152416	57.03	0.0411523	83.63	0.00152416	16.82	0.0411523	74.44	0.0411523	81.59	0.0411523	85.56	0.0411523	57.42	0.00152416	26.7404	0.00152416	31.5881	0.00152416	5.46342	0.0411523	1.23797
	0.123457	87.9	0.123457	99.92	0.123457	99.29	0.0823045	89.22	0.123457	98.87	0.123457	99.09	0.00457247	81.09	0.123457	99.46	0.00457247	40.84	0.123457	94.78	0.123457	96.54	0.123457	97.38	0.123457	75.58	0.00457247	36.9584	0.00457247	65.9369	0.00457247	11.6744	0.123457	12.476
	0.37037	93.25	0.37037	99.75	0.37037	99.72	0.246914	99.5	0.37037	98.11	0.37037	99.81	0.0137174	89.95	0.37037	99.96	0.0137174	72.09	0.37037	99.53	0.37037	99.86	0.37037	99.84	0.37037	85.89	0.0137174	54.3445	0.0137174	85.2492	0.0137174	37.5605	0.37037	19.4525
	1.11111	95.5	1.11111	99.81	1.11111	99.45	0.740741	99.94	1.11111	99.7	1.11111	98.22	0.0411523	97.06	1.11111	99.97	0.0411523	95.55	1.11111	99.93	1.11111	99.95	1.11111	99.94	1.11111	88.75	0.0411523	85.4577	0.0411523	90.6458	0.0411523	65.3875	1.11111	42.6096
	3.33333	98.27	3.33333	99.7	3.33333	99.8	2.22222	99.95	3.33333	99.85	3.33333	99.88	0.123457	99.24	3.33333	99.56	0.123457	98.51	3.33333	99.98	3.33333	99.94	3.33333	99.95	3.33333	96.35	0.123457	96.4123	0.123457	97.5121	0.123457	88.8392	3.33333	62.1552
	10	99.45	10	99.75	10	99.69	6.66667	99.97	10	99.43	10	99.85	0.37037	99.46	10	99.8	0.37037	99.77	10	99.9	10	99.97	10	99.95	10	98.15	0.37037	99.4087	0.37037	99.606	0.37037	96.8368	10	83.7401
													1.11111	99.7898			1.11111	99.62									1.11111	99.9256	1.11111	97.7359	1.11111	99.3623
													3.33333	99.5935			3.33333	99.52									3.33333	99.9411	3.33333	94.8633	3.33333	99.9677
P5-1C8
	BA.1		Delta plus		Mu		WT		Alpha		Beta		Gamma		Delta		Kappa		Epsilon		Eta		Iota		BA.2		BA.2.12.1		BA.2.75		BA.3		BA.4/5
	concentration(ug/ml)	%neutralization	concentration(ug/ml)	%neutralization	concentration(ug/ml)	%neutralization	concentration(ug/ml)	%neutralization	concentration(ug/ml)	%neutralization	concentration(ug/ml)	%neutralization	concentration(ug/ml)	%neutralization	concentration(ug/ml)	%neutralization	concentration(ug/ml)	%neutralization	concentration(ug/ml)	%neutralization	concentration(ug/ml)	%neutralization	concentration(ug/ml)	%neutralization	concentration(ug/ml)	%neutralization	concentration(ug/ml)	%neutralization	concentration(ug/ml)	%neutralization	concentration(ug/ml)	%neutralization	concentration(ug/ml)	%neutralization
	0.00457247	31.53	0.00457247	25.62	0.00457247	-8.12	0.00457247	28.49	0.00457247	17.12	0.00457247	22.4	0.00457247	16.91	0.00457247	20.47	0.00457247	4.63	0.00457247	19.31	0.00457247	-4.62	0.00457247	-5.35	0.00457247	29.77	0.000152		0.000152		0.000152		0.000152
	0.0137174	60.33	0.0137174	59.7	0.0137174	-10.52	0.0137174	27.91	0.0137174	56.28	0.0137174	38.19	0.0137174	50.12	0.0137174	23.61	0.0137174	16.8	0.0137174	37.98	0.0137174	13.9	0.0137174	3.77	0.0137174	42.51	0.000457	36.3023	0.000457		0.000457		0.000457
	0.0411523	80.66	0.0411523	85.42	0.0411523	10.54	0.0411523	28.14	0.0411523	68.61	0.0411523	52.22	0.0411523	61.9	0.0411523	50.06	0.0411523	34.95	0.0411523	56.26	0.0411523	26.34	0.0411523	33.76	0.0411523	53.08	0.001372	37.6688	0.001372	5.12308	0.001372	21.8549	0.001372	20.7413
	0.123457	94.6	0.123457	98.55	0.123457	62.26	0.123457	74.45	0.123457	93.21	0.123457	86.55	0.123457	88.45	0.123457	79.25	0.123457	74.86	0.123457	79.49	0.123457	51.3	0.123457	67.57	0.123457	83.01	0.004115	37.3314	0.004115	23.4117	0.004115	28.4118	0.004115	30.5235
	0.37037	98.85	0.37037	99.52	0.37037	91.91	0.37037	97.25	0.37037	94.75	0.37037	93.07	0.37037	94.88	0.37037	98.45	0.37037	92.44	0.37037	96.33	0.37037	81.79	0.37037	86.8	0.37037	91.84	0.012346	42.3848	0.012346	54.5815	0.012346	39.9807	0.012346	58.1492
	1.11111	99.27	1.11111	99.8	1.11111	98.88	1.11111	99.08	1.11111	97.57	1.11111	98.51	1.11111	99.94	1.11111	98.79	1.11111	98.74	1.11111	99.17	1.11111	97.8	1.11111	97.88	1.11111	95.67	0.037037	77.2077	0.037037	84.9064	0.037037	60.0852	0.037037	85.5576
	3.33333	99.19	3.33333	99.81	3.33333	99.13	3.33333	99.92	3.33333	99.44	3.33333	99.94	3.33333	99.94	3.33333	99.68	3.33333	99.93	3.33333	99.73	3.33333	99.5	3.33333	99.86	3.33333	96.84	0.111111	93.4403	0.111111	91.6528	0.111111	89.5787	0.111111	97.2039
	10	99.85	10	99.96	10	99.37	10	99.91	10	99.91	10	99.67	10	99.44	10	99.96	10	99.76	10	99.93	10	99.78	10	99.88	10	98.62	0.333333	99.1428	0.333333	95.8851	0.333333	98.4117	0.333333	99.5686
																											1	99.7605	1	98.6243	1	99.8913	1	99.9531
																											3	99.8772	3	99.2261	3	99.8298	3	99.9504
P5S-2B10
	BA.1		Delta plus		Mu		WT		Alpha		Beta		Gamma		Delta		Kappa		Epsilon		Eta		Iota		BA.2		BA.2.12.1		BA.2.75		BA.3		BA.4/5
	concentration(ug/ml)	%neutralization	concentration(ug/ml)	%neutralization	concentration(ug/ml)	%neutralization	concentration(ug/ml)	%neutralization	concentration(ug/ml)	%neutralization	concentration(ug/ml)	%neutralization	concentration(ug/ml)	%neutralization	concentration(ug/ml)	%neutralization	concentration(ug/ml)	%neutralization	concentration(ug/ml)	%neutralization	concentration(ug/ml)	%neutralization	concentration(ug/ml)	%neutralization	concentration(ug/ml)	%neutralization	concentration(ug/ml)	%neutralization	concentration(ug/ml)	%neutralization	concentration(ug/ml)	%neutralization	concentration(ug/ml)	%neutralization
	0.00457247	20.94	0.00457247	22.74	0.00457247	-6.19	0.00304832	14.51	0.00457247	-1.51	0.00457247	-11.9	0.00457247	9.01	0.00457247	22.1	0.00457247	4.52	0.00304832	4.23	0.00304832	4.95	0.00304832		0.00457247	3.54	0.000152		0.00304832		0.000152		0.000152
	0.0137174	45.43	0.0137174	38.72	0.0137174	6.36	0.00914495	-1.55	0.0137174	16.33	0.0137174	3.16	0.0137174	17.88	0.0137174	37.35	0.0137174	20.4	0.00914495	14.9	0.00914495	21.7	0.00914495	9.73	0.0137174	31.88	0.000457		0.00914495		0.000457		0.000457
	0.0411523	65.73	0.0411523	52.77	0.0411523	17.77	0.0274348	31.04	0.0411523	49.48	0.0411523	35.32	0.0411523	43.42	0.0411523	45.19	0.0411523	31.39	0.0274348	16.76	0.0274348	23.94	0.0274348	25.69	0.0411523	48.21	0.001372		0.0274348		0.001372	-1.72636	0.001372	17.7723
	0.123457	84.8	0.123457	78.41	0.123457	51.22	0.0823045	45.63	0.123457	74.67	0.123457	63.4	0.123457	65.4	0.123457	66.97	0.123457	62.09	0.0823045	40.1	0.0823045	38.32	0.0823045	26.76	0.123457	64.52	0.004115	5.40611	0.0823045	8.22391	0.004115	10.8984	0.004115	20.0406
	0.37037	95.65	0.37037	97.32	0.37037	83.43	0.246914	70.09	0.37037	95.15	0.37037	87.41	0.37037	89.39	0.37037	92.03	0.37037	86.87	0.246914	71.22	0.246914	67.01	0.246914	48.07	0.37037	87.06	0.012346	25.2602	0.246914	11.9513	0.012346	21.2519	0.012346	24.4961
	1.11111	98.96	1.11111	99.37	1.11111	95.64	0.740741	91.55	1.11111	98.9	1.11111	97.99	1.11111	98.14	1.11111	99.52	1.11111	98.51	0.740741	92.11	0.740741	90.06	0.740741	85.92	1.11111	97.38	0.037037	59.8704	0.740741	27.8808	0.037037	43.7489	0.037037	42.4902
	3.33333	99.09	3.33333	99.86	3.33333	99.18	2.22222	98.55	3.33333	98.8	3.33333	99.32	3.33333	99.53	3.33333	99.83	3.33333	98.9	2.22222	99.73	2.22222	98.87	2.22222	97.73	3.33333	97.42	0.111111	83.0656	2.22222	55.0569	0.111111	80.4856	0.111111	63.0438
	10	99.07	10	99.88	10	99.48	6.66667	99.7	10	99.06	10	99.82	10	99.81	10	99.93	10	99.81	6.66667	99.65	6.66667	99.5	6.66667	99.84	10	98.17	0.333333	97.6217	6.66667	72.0651	0.333333	95.5628	0.333333	79.588
							20												20		20		20				1	99.5599	20	83.1961	1	99.3161	1	93.9519
																											3	99.9747			3	99.8072	3	98.7907
P5-2H11
	BA.1		Delta plus		Mu		WT		Alpha		Beta		Gamma		Delta		Kappa		Epsilon		Eta		Iota		BA.2		BA.2.12.1		BA.2.75		BA.3		BA.4/5
	concentration(ug/ml)	%neutralization	concentration(ug/ml)	%neutralization	concentration(ug/ml)	%neutralization	concentration(ug/ml)	%neutralization	concentration(ug/ml)	%neutralization	concentration(ug/ml)	%neutralization	concentration(ug/ml)	%neutralization	concentration(ug/ml)	%neutralization	concentration(ug/ml)	%neutralization	concentration(ug/ml)	%neutralization	concentration(ug/ml)	%neutralization	concentration(ug/ml)	%neutralization	concentration(ug/ml)	%neutralization	concentration(ug/ml)	%neutralization	concentration(ug/ml)	%neutralization	concentration(ug/ml)	%neutralization	concentration(ug/ml)	%neutralization
	0.000169351	3.38	0.000169351	19.04	0.00457247	44.25	0.00304832	17.48	0.00457247	17.86	0.00457247	16.59	0.00457247	-4.09	0.00457247	29.48	0.00457247	12.87	0.00304832	-2.23	0.00304832	29.86	0.00304832	26.29	0.00457247	26.52	0.000169351		0.000169351		0.000169351		0.000169351
	0.000508053	7.69	0.000508053	17.28	0.0137174	61.57	0.00914495	22.55	0.0137174	45.47	0.0137174	8.17	0.0137174	-2.23	0.0137174	51.31	0.0137174	62.41	0.00914495	16.52	0.00914495	37.65	0.00914495	27.68	0.0137174	39.08	0.000508053	2.76454	0.000508053		0.000508053		0.000508053
	0.00152416	13.87	0.00152416	42.25	0.0411523	79.18	0.0274348	53.92	0.0411523	68.61	0.0411523	5.88	0.0411523	15.66	0.0411523	81.7	0.0411523	76.32	0.0274348	27.77	0.0274348	60.87	0.0274348	47.09	0.0411523	62.3	0.00152416	28.0818	0.00152416		0.00152416	21.8549	0.00152416	11.5617
	0.00457247	40.59	0.00457247	60.86	0.123457	94.23	0.0823045	67	0.123457	91.18	0.123457	14.51	0.123457	21.2	0.123457	96.25	0.123457	85.77	0.0823045	63.94	0.0823045	83.12	0.0823045	66.78	0.123457	83.65	0.00457247	50.3611	0.00457247		0.00457247	28.4118	0.00457247	17.4777
	0.0137174	65.35	0.0137174	80.83	0.37037	99.41	0.246914	90.06	0.37037	98.11	0.37037	13.1	0.37037	37.38	0.37037	99.61	0.37037	96.51	0.246914	88.11	0.246914	94.73	0.246914	89.48	0.37037	96.01	0.0137174	65.1447	0.0137174	-6.78908	0.0137174	39.9807	0.0137174	27.0194
	0.0411523	79	0.0411523	93.44	1.11111	99.09	0.740741	98.82	1.11111	99.28	1.11111	30.69	1.11111	71.94	1.11111	99.53	1.11111	98.7	0.740741	98.83	0.740741	99.37	0.740741	98.24	1.11111	96.37	0.0411523	87.9474	0.0411523	19.4428	0.0411523	60.0852	0.0411523	53.2136
	0.123457	92.36	0.123457	98.75	3.33333	99.76	2.22222	99.59	3.33333	99.72	3.33333	50.54	3.33333	88.23	3.33333	99.25	3.33333	99.75	2.22222	99.92	2.22222	99.93	2.22222	99.88	3.33333	98.46	0.123457	96.6646	0.123457	3.85926	0.123457	89.5787	0.123457	71.3247
	0.37037	97.41	0.37037	99.8	10	99.37	6.66667	99.98	10	99.97	10	67.8	10	95.6	10	99.58	10	99.83	6.66667	99.93	6.66667	99.95	6.66667	99.94	10	98.89	0.37037	99.2255	0.37037	5.07668	0.37037	98.4117	0.37037	84.1741
	1.11111	99.3591	1.11111	99.86																							1.11111	99.7254	1.11111	4.70545	1.11111	99.8913	1.11111	92.5476
	3.33333	99.6313	3.33333	99.86																							3.33333	99.956	3.33333	-26.9338	3.33333	99.8298	3.33333	96.1418
P5S-2B6
	BA.1		Delta plus		Mu		WT		Alpha		Beta		Gamma		Delta		Kappa		Epsilon		Eta		Iota		BA.2		BA.2.12.1		BA.2.75		BA.3		BA.4/5
	concentration(ug/ml)	%neutralization	concentration(ug/ml)	%neutralization	concentration(ug/ml)	%neutralization	concentration(ug/ml)	%neutralization	concentration(ug/ml)	%neutralization	concentration(ug/ml)	%neutralization	concentration(ug/ml)	%neutralization	concentration(ug/ml)	%neutralization	concentration(ug/ml)	%neutralization	concentration(ug/ml)	%neutralization	concentration(ug/ml)	%neutralization	concentration(ug/ml)	%neutralization	concentration(ug/ml)	%neutralization	concentration(ug/ml)	%neutralization	concentration(ug/ml)	%neutralization	concentration(ug/ml)	%neutralization	concentration(ug/ml)	%neutralization
	0.00457247	39.99	0.000169351	2.9	0.00457247	17.43	0.00304832	37.72	0.00457247	12.28	0.00457247	26.34	0.00457247	6.21	0.00457247	17.1	0.00457247	4.44	0.00304832	1.53	0.00304832	14.66	0.00304832	18.38	0.00457247	26.09	0.000169351		0.000169351		0.000169351		0.000169351
	0.0137174	49.6	0.000508053	14.72	0.0137174	42.56	0.00914495	22.91	0.0137174	33.53	0.0137174	27.68	0.0137174	9.75	0.0137174	48.41	0.0137174	12.75	0.00914495	25.45	0.00914495	10.17	0.00914495	11.1	0.0137174	22.1	0.000508053		0.000508053		0.000508053		0.000508053
	0.0411523	75.69	0.00152416	29.54	0.0411523	62.6	0.0274348	32.73	0.0411523	52.7	0.0411523	26.2	0.0411523	27.97	0.0411523	67.56	0.0411523	46.08	0.0274348	33.8	0.0274348	18.37	0.0274348	37.84	0.0411523	40.57	0.00152416		0.00152416	1.67522	0.00152416	-3.17317	0.00152416	-10.2762
	0.123457	85.55	0.00457247	41.87	0.123457	86.48	0.0823045	60.82	0.123457	77.74	0.123457	34.4	0.123457	47.87	0.123457	92.55	0.123457	69.19	0.0823045	58.45	0.0823045	49.5	0.0823045	47.68	0.123457	58.74	0.00457247	2.34875	0.00457247	-16.024	0.00457247	1.00835	0.00457247	12.1825
	0.37037	94.97	0.0137174	71.05	0.37037	96.34	0.246914	81.12	0.37037	95.37	0.37037	52.71	0.37037	67.44	0.37037	98.25	0.37037	92.47	0.246914	81.29	0.246914	74.85	0.246914	68.64	0.37037	79.9	0.0137174	28.529	0.0137174	4.63499	0.0137174	10.2556	0.0137174	32.9011
	1.11111	99.02	0.0411523	90.14	1.11111	99.27	0.740741	97.86	1.11111	98.52	1.11111	69.82	1.11111	86.93	1.11111	99.41	1.11111	99.6	0.740741	98	0.740741	94.34	0.740741	92.61	1.11111	92.76	0.0411523	36.9852	0.0411523	-2.12405	0.0411523	29.277	0.0411523	57.8796
	3.33333	99.45	0.123457	97.18	3.33333	99.89	2.22222	98.97	3.33333	99.44	3.33333	85.63	3.33333	94.5	3.33333	99.94	3.33333	99.47	2.22222	99.66	2.22222	99.09	2.22222	99.07	3.33333	95.39	0.123457	69.062	0.123457	8.29899	0.123457	59.3857	0.123457	85.981
	10	99.48	0.37037	99.18	10	99.84	6.66667	99.77	10	99.41	10	93.53	10	98.26	10	99.85	10	99.95	6.66667	99.97	6.66667	99.87	6.66667	99.87	10	98.42	0.37037	91.436	0.37037	24.3268	0.37037	82.849	0.37037	96.8386
			1.11111	99.7754																							1.11111	98.7783	1.11111	34.2896	1.11111	95.2772	1.11111	99.3124
			3.33333	99.8954																							3.33333	99.6646	3.33333	64.8924	3.33333	99.1537	3.33333	99.6406
P5-1H1
	BA.1		Delta plus		Mu		WT		Alpha		Beta		Gamma		Delta		Kappa		Epsilon		Eta		Iota		BA.2		BA.2.12.1		BA.2.75		BA.3		BA.4/5
	concentration(ug/ml)	%neutralization	concentration(ug/ml)	%neutralization	concentration(ug/ml)	%neutralization	concentration(ug/ml)	%neutralization	concentration(ug/ml)	%neutralization	concentration(ug/ml)	%neutralization	concentration(ug/ml)	%neutralization	concentration(ug/ml)	%neutralization	concentration(ug/ml)	%neutralization	concentration(ug/ml)	%neutralization	concentration(ug/ml)	%neutralization	concentration(ug/ml)	%neutralization	concentration(ug/ml)	%neutralization	concentration(ug/ml)	%neutralization	concentration(ug/ml)	%neutralization	concentration(ug/ml)	%neutralization	concentration(ug/ml)	%neutralization
	0.00457247	-2.82	0.000169351	13.82	0.00457247	-6.49	0.00304832	21.61	0.00457247	44.58	0.00457247	29.33	0.00457247	10.11	0.00457247	18.01	0.00457247	16.14	0.00304832	13.74	0.00304832	24.96	0.00304832	32.57	0.00457247	16.59	0.000169351		0.000169351		0.000169351		0.000169351
	0.0137174	-9.86	0.000508053	20.55	0.0137174	30.83	0.00914495	24.16	0.0137174	56.76	0.0137174	50.45	0.0137174	48.79	0.0137174	45.12	0.0137174	56.15	0.00914495	31.27	0.00914495	40.06	0.00914495	40.44	0.0137174	25.41	0.000508053		0.000508053		0.000508053		0.000508053
	0.0411523	24.09	0.00152416	27.41	0.0411523	59.21	0.0274348	54.53	0.0411523	83.94	0.0411523	65.9	0.0411523	64.1	0.0411523	66.32	0.0411523	78.13	0.0274348	60.95	0.0274348	72.14	0.0274348	71.41	0.0411523	49.2	0.00152416	6.93232	0.00152416		0.00152416	25.3473	0.00152416	8.56809
	0.123457	41.31	0.00457247	47.26	0.123457	90.94	0.0823045	81.21	0.123457	99.83	0.123457	70.57	0.123457	84.24	0.123457	95.28	0.123457	96.37	0.0823045	91.29	0.0823045	93.41	0.0823045	88.52	0.123457	51.84	0.00457247	9.03867	0.00457247	0.82632	0.00457247	32.9603	0.00457247	12.2443
	0.37037	72.07	0.0137174	67.54	0.37037	96.58	0.246914	95.43	0.37037	99.58	0.37037	75.65	0.37037	91.97	0.37037	99.53	0.37037	99.82	0.246914	98.38	0.246914	99.1	0.246914	98.66	0.37037	68.87	0.0137174	22.3627	0.0137174	18.7312	0.0137174	42.9628	0.0137174	31.8298
	1.11111	87.76	0.0411523	92.66	1.11111	99.64	0.740741	99.77	1.11111	95.85	1.11111	84.7	1.11111	97.55	1.11111	99.86	1.11111	99.42	0.740741	99.91	0.740741	99.48	0.740741	99.71	1.11111	78.51	0.0411523	41.2816	0.0411523	11.6396	0.0411523	67.9846	0.0411523	51.6078
	3.33333	94.83	0.123457	98.94	3.33333	98.8	2.22222	99.81	3.33333	99.91	3.33333	90.34	3.33333	99.97	3.33333	99.72	3.33333	99.44	2.22222	99.93	2.22222	99.95	2.22222	99.9	3.33333	85.16	0.123457	65.4962	0.123457	41.6816	0.123457	83.3686	0.123457	75.5533
	10	98.13	0.37037	99.71	10	99.22	6.66667	99.93	10	99.91	10	96.79	10	99.82	10	99.94	10	99.08	6.66667	99.9	6.66667	99.95	6.66667	99.98	10	95.89	0.37037	88.5048	0.37037	67.3991	0.37037	96.3888	0.37037	90.6367
			1.11111	99.8641																							1.11111	95.7446	1.11111	82.7831	1.11111	98.7881	1.11111	97.2373
			3.33333	99.9056																							3.33333	98.8568	3.33333	94.575	3.33333	99.7847	3.33333	99.2498
P5S-2A9
	BA.1		Delta plus		Mu		WT		Alpha		Beta		Gamma		Delta		Kappa		Epsilon		Eta		Iota		BA.2		BA.2.12.1		BA.2.75		BA.3		BA.4/5
	concentration(ug/ml)	%neutralization	concentration(ug/ml)	%neutralization	concentration(ug/ml)	%neutralization	concentration(ug/ml)	%neutralization	concentration(ug/ml)	%neutralization	concentration(ug/ml)	%neutralization	concentration(ug/ml)	%neutralization	concentration(ug/ml)	%neutralization	concentration(ug/ml)	%neutralization	concentration(ug/ml)	%neutralization	concentration(ug/ml)	%neutralization	concentration(ug/ml)	%neutralization	concentration(ug/ml)	%neutralization	concentration(ug/ml)	%neutralization	concentration(ug/ml)	%neutralization	concentration(ug/ml)	%neutralization	concentration(ug/ml)	%neutralization
	0.00457247	13.66	0.00457247	-0.38	0.00457247	6.97	0.00457247	-12.14	0.00457247	2.79	0.00457247	-7.65	0.00457247	-11.85	0.00457247	-7.18	0.00457247	13.14	0.00457247	-6.4	0.00457247	12.17	0.00457247	3.61	0.00457247	13.24	0.00152416	20.6069	0.00457247	17.1446	0.00457247	-3.36791	0.00457247	5.28543
	0.0137174	19.9	0.0137174	10.07	0.0137174	15.83	0.0137174	5.36	0.0137174	1.54	0.0137174	-0.48	0.0137174	-9	0.0137174	-0.86	0.0137174	12.73	0.0137174	6.38	0.0137174	12.87	0.0137174	-2.24	0.0137174	18.43	0.00457247	42.6543	0.0137174	56.5122	0.0137174	16.8933	0.0137174	17.9186
	0.0411523	23.17	0.0411523	-1.69	0.0411523	12.21	0.0411523	6.2	0.0411523	12.89	0.0411523	3.16	0.0411523	0.66	0.0411523	18.94	0.0411523	5.75	0.0411523	11.15	0.0411523	10.53	0.0411523	-3.09	0.0411523	40.79	0.0137174	42.6746	0.0411523	71.8594	0.0411523	28.1408	0.0411523	44.5919
	0.123457	24.06	0.123457	-12.56	0.123457	26.69	0.123457	37.29	0.123457	15.58	0.123457	18.48	0.123457	17.77	0.123457	19.35	0.123457	16.61	0.123457	7.41	0.123457	1.48	0.123457	7.26	0.123457	47.79	0.0411523	43.2187	0.123457	81.0911	0.123457	58.8916	0.123457	50.2713
	0.37037	40.99	0.37037	27.42	0.37037	48.39	0.37037	63.92	0.37037	44.81	0.37037	14.38	0.37037	14.49	0.37037	9.38	0.37037	19.91	0.37037	27.69	0.37037	28.07	0.37037	20.86	0.37037	65.5	0.123457	46.8422	0.37037	84.1171	0.37037	80.3588	0.37037	69.2358
	1.11111	50.88	1.11111	45.9	1.11111	69.7	1.11111	91.26	1.11111	72.85	1.11111	32.47	1.11111	54.06	1.11111	34.81	1.11111	32.16	1.11111	52.29	1.11111	55.4	1.11111	55.32	1.11111	78.25	0.37037	73.02	1.11111	93.6408	1.11111	94.4116	1.11111	87.553
	3.33333	63.78	3.33333	65.98	3.33333	88.34	3.33333	98.04	3.33333	96.15	3.33333	60.93	3.33333	83.09	3.33333	63.53	3.33333	61.16	3.33333	86.43	3.33333	73.65	3.33333	85.68	3.33333	90.47	1.11111	90.9055	3.33333	98.6888	3.33333	99.2215	3.33333	98.0057
	10	78.92	10	84.96	10	95.42	10	98.44	10	98.95	10	82.72	10	98.27	10	83.92	10	87.47	10	98.29	10	92.25	10	98.15	10	95.3	3.33333	97.6548	10	94.3224	10	99.7574	10	99.6631
																											10	99.5254
P2S-2E9
	BA.1		Delta plus		Mu		WT		Alpha		Beta		Gamma		Delta		Kappa		Epsilon		Eta		Iota		BA.2		BA.2.12.1		BA.2.75		BA.3		BA.4/5
	concentration(ug/ml)	%neutralization	concentration(ug/ml)	%neutralization	concentration(ug/ml)	%neutralization	concentration(ug/ml)	%neutralization	concentration(ug/ml)	%neutralization	concentration(ug/ml)	%neutralization	concentration(ug/ml)	%neutralization	concentration(ug/ml)	%neutralization	concentration(ug/ml)	%neutralization	concentration(ug/ml)	%neutralization	concentration(ug/ml)	%neutralization	concentration(ug/ml)	%neutralization	concentration(ug/ml)	%neutralization	concentration(ug/ml)	%neutralization	concentration(ug/ml)	%neutralization	concentration(ug/ml)	%neutralization	concentration(ug/ml)	%neutralization
	0.00457247	-7.32	0.000169351	9.04	0.00457247	49.93	0.00304832	49.31	0.00457247	33.2	0.00457247	19.5	0.00457247	36.16	0.00457247	42.15	0.00457247	51.89	0.00304832	34.26	0.00304832	37.99	0.00304832	31.2	0.00457247	-5.21	0.000169351		0.00457247	12.298	0.00457247	-9.24576	0.000169351
	0.0137174	-2.86	0.000508053	1.16	0.0137174	69.27	0.00914495	66.59	0.0137174	68.86	0.0137174	45.06	0.0137174	66.08	0.0137174	65.43	0.0137174	73.67	0.00914495	57.99	0.00914495	58.42	0.00914495	59.76	0.0137174	16.58	0.000508053	-4.08476	0.0137174	12.298	0.0137174	-9.1584	0.000508053
	0.0411523	12.8	0.00152416	5.63	0.0411523	86.84	0.0274348	78.21	0.0411523	77.85	0.0411523	79.14	0.0411523	85.36	0.0411523	85.48	0.0411523	83.51	0.0274348	72.94	0.0274348	70.3	0.0274348	69.24	0.0411523	37.03	0.00152416	17.8135	0.0411523	32.3863	0.0411523	-15.5998	0.00152416	24.7712
	0.123457	37.08	0.00457247	18.88	0.123457	94.34	0.0823045	90.55	0.123457	97.39	0.123457	92.89	0.123457	93.7	0.123457	96.26	0.123457	94.72	0.0823045	89.48	0.0823045	84.33	0.0823045	82.68	0.123457	69.18	0.00457247	19.7474	0.123457	12.8039	0.123457	-16.9292	0.00457247	37.3617
	0.37037	50.56	0.0137174	34.92	0.37037	96.68	0.246914	95.47	0.37037	96.74	0.37037	96.82	0.37037	97.21	0.37037	96.63	0.37037	97.94	0.246914	94.52	0.246914	92.64	0.246914	91.84	0.37037	80.3	0.0137174	26.5431	0.37037	31.0942	0.37037	-12.2309	0.0137174	58.4497
	1.11111	74.92	0.0411523	65.97	1.11111	97.42	0.740741	97.35	1.11111	98.52	1.11111	97.25	1.11111	98.96	1.11111	98.73	1.11111	95.26	0.740741	96.2	0.740741	96.21	0.740741	95.66	1.11111	91.93	0.0411523	58.2619	1.11111	44.8989	1.11111	16.9434	0.0411523	78.7309
	3.33333	89.72	0.123457	84.47	3.33333	97.69	2.22222	98.78	3.33333	98.9	3.33333	98.49	3.33333	99.45	3.33333	97.72	3.33333	94.98	2.22222	98.56	2.22222	97.01	2.22222	97.47	3.33333	95.83	0.123457	82.98	3.33333	59.6497	3.33333	50.7765	0.123457	90.9013
	10	94.94	0.37037	94.34	10	99.41	6.66667	99.73	10	98.03	10	99.42	10	99.77	10	99.86	10	97.81	6.66667	98.92	6.66667	98.12	6.66667	98.48	10	98.4	0.37037	94.3997	10	80.0866	10	76.2869	0.37037	96.3997
			1.11111	96.6721																							1.11111	97.289					1.11111	97.8531
			3.33333	98.9372																							3.33333	98.9513					3.33333	99.1329
P195-1E11
	BA.1		Delta plus		Mu		WT		Alpha		Beta		Gamma		Delta		Kappa		Epsilon		Eta		Iota		BA.2		BA.2.12.1		BA.2.75		BA.3		BA.4/5
	concentration(ug/ml)	%neutralization	concentration(ug/ml)	%neutralization	concentration(ug/ml)	%neutralization	concentration(ug/ml)	%neutralization	concentration(ug/ml)	%neutralization	concentration(ug/ml)	%neutralization	concentration(ug/ml)	%neutralization	concentration(ug/ml)	%neutralization	concentration(ug/ml)	%neutralization	concentration(ug/ml)	%neutralization	concentration(ug/ml)	%neutralization	concentration(ug/ml)	%neutralization	concentration(ug/ml)	%neutralization	concentration(ug/ml)	%neutralization	concentration(ug/ml)	%neutralization	concentration(ug/ml)	%neutralization	concentration(ug/ml)	%neutralization
	0.00457247	12.83	0.00457247	5.63	0.00457247	5.62	0.00304832	30.09	0.00457247	11.37	0.00457247	16.35	0.00457247	-1.74	0.00457247	-3.92	0.00457247	2.39	0.00304832	-8.05	0.00304832	10.98	0.00304832	-12.21	0.00457247	-5.53	0.00457247		0.00457247		0.00457247		0.00457247
	0.0137174	13.52	0.0137174	18.23	0.0137174	5.73	0.00914495	19.43	0.0137174	21.24	0.0137174	18.76	0.0137174	-0.71	0.0137174	1.23	0.0137174	1.91	0.00914495	-16.55	0.00914495	12.87	0.00914495	-0.33	0.0137174	1.09	0.0137174		0.0137174		0.0137174		0.0137174
	0.0411523	8.57	0.0411523	33.02	0.0411523	9.78	0.0274348	29.27	0.0411523	29.31	0.0411523	19.88	0.0411523	8.62	0.0411523	10.87	0.0411523	-3	0.0274348	-17.18	0.0274348	23.51	0.0274348	10.58	0.0411523	-14.58	0.0411523	5.28328	0.0411523	9.92145	0.0411523	-1.13078	0.0411523	13.953
	0.123457	26.32	0.123457	58.13	0.123457	8.32	0.0823045	32.44	0.123457	29.37	0.123457	30.53	0.123457	13.51	0.123457	33.33	0.123457	30.1	0.0823045	16.35	0.0823045	19.33	0.0823045	7.27	0.123457	3.61	0.123457	9.15202	0.123457	8.99083	0.123457	5.70789	0.123457	16.1927
	0.37037	4.3	0.37037	74.36	0.37037	6.67	0.246914	43.53	0.37037	42.46	0.37037	41.32	0.37037	37.77	0.37037	49.72	0.37037	34.39	0.246914	21.33	0.246914	39.49	0.246914	30.68	0.37037	-1.84	0.37037	4.61172	0.37037	15.2209	0.37037	2.4386	0.37037	13.0349
	1.11111	17.83	1.11111	87.44	1.11111	8.31	0.740741	61.97	1.11111	56.92	1.11111	65.9	1.11111	63.62	1.11111	71.57	1.11111	56.19	0.740741	46.01	0.740741	60.27	0.740741	57.18	1.11111	11.6	1.11111	2.68554	1.11111	6.93391	1.11111	7.00748	1.11111	10.0568
	3.33333	41.18	3.33333	92.22	3.33333	13.8	2.22222	77.97	3.33333	81.53	3.33333	81.56	3.33333	83.12	3.33333	84.96	3.33333	76.16	2.22222	61.08	2.22222	77.13	2.22222	74.95	3.33333	-19.11	3.33333	1.42423	3.33333	-7.28344	3.33333	-2.82882	3.33333	16.2181
	10	55.81	10	97.38	10	27.06	6.66667	89.9	10	90.96	10	89.75	10	92.96	10	93.21	10	85.19	6.66667	77.48	6.66667	89.92	6.66667	84.32	10	4.21	10	-10.2353	10	-19.5578	10	-8.63512	10	9.14539
P10S-2F9
	BA.1		Delta plus		Mu		WT		Alpha		Beta		Gamma		Delta		Kappa		Epsilon		Eta		Iota		BA.2		BA.2.12.1		BA.2.75		BA.3		BA.4/5
	concentration(ug/ml)	%neutralization	concentration(ug/ml)	%neutralization	concentration(ug/ml)	%neutralization	concentration(ug/ml)	%neutralization	concentration(ug/ml)	%neutralization	concentration(ug/ml)	%neutralization	concentration(ug/ml)	%neutralization	concentration(ug/ml)	%neutralization	concentration(ug/ml)	%neutralization	concentration(ug/ml)	%neutralization	concentration(ug/ml)	%neutralization	concentration(ug/ml)	%neutralization	concentration(ug/ml)	%neutralization	concentration(ug/ml)	%neutralization	concentration(ug/ml)	%neutralization	concentration(ug/ml)	%neutralization	concentration(ug/ml)	%neutralization
	0.00457247	-1.75	0.000169351	6.17	0.00457247	78.81	0.00304832	14.27	0.00457247	39.31	0.00457247	6.19	0.00457247	20.78	0.00457247	70.37	0.000169351	2.7	0.00304832	9.96	0.00304832	3.95	0.00304832	14.89	0.00457247	8.59	0.00457247		0.00457247	69.0532	0.00457247		0.00457247
	0.0137174	2.2	0.000508053	17.03	0.0137174	96.16	0.00914495	23.27	0.0137174	69.84	0.0137174	43.27	0.0137174	40.57	0.0137174	90.66	0.000508053	12.07	0.00914495	44.36	0.00914495	19.56	0.00914495	36.01	0.0137174	10.05	0.0137174		0.0137174	86.2665	0.0137174		0.0137174
	0.0411523	-8.68	0.00152416	37.38	0.0411523	99.58	0.0274348	36.06	0.0411523	88.76	0.0411523	72.52	0.0411523	75.87	0.0411523	99.05	0.00152416	23.82	0.0274348	67.7	0.0274348	41.27	0.0274348	37.98	0.0411523	11.44	0.0411523	9.11807	0.0411523	98.0722	0.0411523	21.5937	0.0411523	1.16853
	0.123457	-11.22	0.00457247	60	0.123457	99.3	0.0823045	69.15	0.123457	95.94	0.123457	93.52	0.123457	93.93	0.123457	99.97	0.00457247	47.26	0.0823045	89.9	0.0823045	68.74	0.0823045	69.78	0.123457	10.01	0.123457	14.7028	0.123457	99.0298	0.123457	-1.2182	0.123457	10.3409
	0.37037	-2.55	0.0137174	86.01	0.37037	99.61	0.246914	95.48	0.37037	98.71	0.37037	98.85	0.37037	98.8	0.37037	99.98	0.0137174	72.82	0.246914	99.17	0.246914	96.07	0.246914	95.62	0.37037	-2.88	0.37037	-30.0298	0.37037	99.1201	0.37037	2.4415	0.37037	22.6481
	1.11111	-6.31	0.0411523	95.98	1.11111	99.5	0.740741	99.54	1.11111	99.74	1.11111	99.75	1.11111	99.85	1.11111	99.93	0.0411523	93.38	0.740741	99.95	0.740741	99.84	0.740741	99.86	1.11111	20.94	1.11111	-4.23507	1.11111	99.6101	1.11111	21.2468	1.11111	25.1037
	3.33333	-3.76	0.123457	99.61	3.33333	99.64	2.22222	99.97	3.33333	99.62	3.33333	99.86	3.33333	99.94	3.33333	99.7	0.123457	99.06	2.22222	99.97	2.22222	99.93	2.22222	99.91	3.33333	19.83	3.33333	-14.0918	3.33333	99.6403	3.33333	16.3694	3.33333	-0.73863
	10	-11.28	0.37037	99.8	10	99.8	6.66667	99.96	10	99.7	10	99.92	10	99.9	10	99.86	0.37037	99.91	6.66667	99.96	6.66667	99.92	6.66667	99.96	10	21.62	10	5.37334	10	99.6784	10	30.7395	10	-4.57859
			1.11111	99.86													1.11111	99.7413
			3.33333	99.98													3.33333	99.2349
P10S-1D8
	BA.1		Delta plus		Mu		WT		Alpha		Beta		Gamma		Delta		Kappa		Epsilon		Eta		Iota		BA.2		BA.2.12.1		BA.2.75		BA.3		BA.4/5
	concentration(ug/ml)	%neutralization	concentration(ug/ml)	%neutralization	concentration(ug/ml)	%neutralization	concentration(ug/ml)	%neutralization	concentration(ug/ml)	%neutralization	concentration(ug/ml)	%neutralization	concentration(ug/ml)	%neutralization	concentration(ug/ml)	%neutralization	concentration(ug/ml)	%neutralization	concentration(ug/ml)	%neutralization	concentration(ug/ml)	%neutralization	concentration(ug/ml)	%neutralization	concentration(ug/ml)	%neutralization	concentration(ug/ml)	%neutralization	concentration(ug/ml)	%neutralization	concentration(ug/ml)	%neutralization	concentration(ug/ml)	%neutralization
	0.00457247	-5.46	0.00457247	44.37	0.00457247	18.45	0.00304832	14.4	0.00457247	3.85	0.00457247	2.73	0.00457247	-0.96	0.00457247	54.28	0.00457247	21.66	0.00304832	18.6	0.00304832	8.96	0.00304832	-5.3	0.00457247	5.35	0.00457247		0.00457247		0.00457247		0.00457247
	0.0137174	-6.4	0.0137174	77.62	0.0137174	29	0.00914495	19.73	0.0137174	27.69	0.0137174	4.68	0.0137174	-0.48	0.0137174	74.29	0.0137174	24.86	0.00914495	32.82	0.00914495	15.89	0.00914495	-9.62	0.0137174	2.65	0.0137174		0.0137174	2.18822	0.0137174		0.0137174
	0.0411523	-6.69	0.0411523	87.63	0.0411523	58	0.0274348	25.81	0.0411523	39.52	0.0411523	20.13	0.0411523	16.32	0.0411523	85.96	0.0411523	73.87	0.0274348	42.92	0.0274348	4.29	0.0274348	4.91	0.0411523	-4.34	0.0411523	-15.4715	0.0411523	-44.7073	0.0411523	-4.32447	0.0411523	-3.17883
	0.123457	-7.02	0.123457	95.64	0.123457	80.99	0.0823045	43.34	0.123457	68.12	0.123457	30.02	0.123457	26.06	0.123457	95.22	0.123457	84.36	0.0823045	69.08	0.0823045	-0.91	0.0823045	25.27	0.123457	5.64	0.123457	-8.51662	0.123457	-5.15922	0.123457	-14.2685	0.123457	-2.63723
	0.37037	-11.77	0.37037	98.76	0.37037	92.2	0.246914	67.06	0.37037	72.57	0.37037	52.52	0.37037	53.34	0.37037	98.6	0.37037	94.93	0.246914	86.64	0.246914	18.05	0.246914	22.59	0.37037	-25.85	0.37037	-8.34111	0.37037	2.33055	0.37037	-2.71346	0.37037	-1.73852
	1.11111	-17.96	1.11111	99.63	1.11111	97.78	0.740741	85.3	1.11111	89.56	1.11111	76.76	1.11111	76.97	1.11111	99.47	1.11111	98.3	0.740741	96	0.740741	26.12	0.740741	43.39	1.11111	-6.79	1.11111	-17.5309	1.11111	5.3905	1.11111	3.13327	1.11111	-22.3566
	3.33333	-21.34	3.33333	99.99	3.33333	99.57	2.22222	96.62	3.33333	94.84	3.33333	92.83	3.33333	92.12	3.33333	99.95	3.33333	99.94	2.22222	99.26	2.22222	57.3	2.22222	68.61	3.33333	-19.92	3.33333	-4.64411	3.33333	23.1453	3.33333	15.7783	3.33333	-4.15824
	10	-8.58	10	99.94	10	99.7	6.66667	99.78	10	97.74	10	97.14	10	98.68	10	99.66	10	99.62	6.66667	99.88	6.66667	84.38	6.66667	93.5	10	13.98	10	2.5747	10	86.4508	10	4.83428	10	0.254263
P195-1B7
	BA.1		Delta plus		Mu		WT		Alpha		Beta		Gamma		Delta		Kappa		Epsilon		Eta		Iota		BA.2		BA.2.12.1		BA.2.75		BA.3		BA.4/5
	concentration(ug/ml)	%neutralization	concentration(ug/ml)	%neutralization	concentration(ug/ml)	%neutralization	concentration(ug/ml)	%neutralization	concentration(ug/ml)	%neutralization	concentration(ug/ml)	%neutralization	concentration(ug/ml)	%neutralization	concentration(ug/ml)	%neutralization	concentration(ug/ml)	%neutralization	concentration(ug/ml)	%neutralization	concentration(ug/ml)	%neutralization	concentration(ug/ml)	%neutralization	concentration(ug/ml)	%neutralization	concentration(ug/ml)	%neutralization	concentration(ug/ml)	%neutralization	concentration(ug/ml)	%neutralization	concentration(ug/ml)	%neutralization
	0.00457247	6.42	0.00457247	31.08	0.00457247	0.25	0.00457247	7.24	0.00457247	7.21	0.00457247	14.26	0.00457247	4.24	0.00457247	19.31	0.00457247	12.28	0.00457247	16.66	0.00457247	38.84	0.00457247	22.11	0.00457247	10.12	0.00457247		0.00457247		0.00457247		0.00457247
	0.0137174	8.27	0.0137174	58.01	0.0137174	21.6	0.0137174	20.07	0.0137174	17.39	0.0137174	7.95	0.0137174	10.29	0.0137174	42.59	0.0137174	30.87	0.0137174	36.88	0.0137174	44.01	0.0137174	41.99	0.0137174	-8.78	0.0137174		0.0137174		0.0137174		0.0137174
	0.0411523	12.66	0.0411523	83.53	0.0411523	46.95	0.0411523	42.07	0.0411523	38.14	0.0411523	22.34	0.0411523	28.02	0.0411523	73.11	0.0411523	45.34	0.0411523	61.83	0.0411523	70.05	0.0411523	64.97	0.0411523	1.73	0.0411523	-15.4715	0.0411523	4.40126	0.0411523	-4.32447	0.0411523	-3.17883
	0.123457	11.58	0.123457	95.85	0.123457	64.55	0.123457	75.52	0.123457	35.31	0.123457	34.9	0.123457	42.5	0.123457	94.61	0.123457	86.96	0.123457	87.57	0.123457	88.6	0.123457	88.28	0.123457	16.06	0.123457	-8.51662	0.123457	-5.36891	0.123457	-14.2685	0.123457	-2.63723
	0.37037	12.99	0.37037	98.79	0.37037	81.99	0.37037	91.42	0.37037	66.77	0.37037	52.97	0.37037	62.19	0.37037	97.97	0.37037	96.37	0.37037	96.39	0.37037	96.34	0.37037	97.25	0.37037	-15.21	0.37037	-8.34111	0.37037	-0.67711	0.37037	-2.71346	0.37037	-1.73852
	1.11111	9.4	1.11111	99.18	1.11111	92.44	1.11111	97.68	1.11111	80.77	1.11111	73	1.11111	84.72	1.11111	99.61	1.11111	98.51	1.11111	98.6	1.11111	98.87	1.11111	98.41	1.11111	8.09	1.11111	-17.5309	1.11111	-11.2435	1.11111	3.13327	1.11111	-22.3566
	3.33333	25.56	3.33333	99.61	3.33333	94.9	3.33333	98.49	3.33333	80.79	3.33333	86.02	3.33333	92.68	3.33333	99.36	3.33333	99.22	3.33333	99.43	3.33333	99.42	3.33333	99.21	3.33333	0.11	3.33333	-4.64411	3.33333	15.3158	3.33333	15.7783	3.33333	-4.15824
	10	24.09	10	99.46	10	98.42	10	99.86	10	93.67	10	93.51	10	94.72	10	99.63	10	99.85	10	99.17	10	99.71	10	99.57	10	9.73	10	2.5747	10	20.023	10	4.83428	10	0.254263
P2-2D8
	BA.1		Delta plus		Mu		WT		Alpha		Beta		Gamma		Delta		Kappa		Epsilon		Eta		Iota		BA.2		BA.2.12.1		BA.2.75		BA.3		BA.4/5
	concentration(ug/ml)	%neutralization	concentration(ug/ml)	%neutralization	concentration(ug/ml)	%neutralization	concentration(ug/ml)	%neutralization	concentration(ug/ml)	%neutralization	concentration(ug/ml)	%neutralization	concentration(ug/ml)	%neutralization	concentration(ug/ml)	%neutralization	concentration(ug/ml)	%neutralization	concentration(ug/ml)	%neutralization	concentration(ug/ml)	%neutralization	concentration(ug/ml)	%neutralization	concentration(ug/ml)	%neutralization	concentration(ug/ml)	%neutralization	concentration(ug/ml)	%neutralization	concentration(ug/ml)	%neutralization	concentration(ug/ml)	%neutralization
	0.00457247	-17.4	0.00457247	17.39	0.00457247	7.07	0.00304832	36.47	0.00304832	32.7749	0.00304832	11.6895	0.00304832	9.25019	0.00457247	11.49	0.00457247	11.14	0.00304832	23.88	0.00304832	8.78	0.00304832	21.54	0.00457247	-9.06	0.00457247		0.00457247		0.00457247		0.00457247
	0.0137174	-22.52	0.0137174	15.03	0.0137174	20.23	0.00914495	20.91	0.00914495	57.4507	0.00914495	12.9423	0.00914495	20.5957	0.0137174	29.71	0.0137174	38.98	0.00914495	15.59	0.00914495	20.61	0.00914495	34.15	0.0137174	-4.31	0.0137174		0.0137174		0.0137174		0.0137174
	0.0411523	-11.75	0.0411523	42.41	0.0411523	41.41	0.0274348	38.94	0.0274348	54.9578	0.0274348	34.601	0.0274348	38.8903	0.0411523	41.33	0.0411523	71.89	0.0274348	32.52	0.0274348	23.81	0.0274348	37.02	0.0411523	2.34	0.0411523	-17.4353	0.0411523	-9.4854	0.0411523	-13.9072	0.0411523	-2.06472
	0.123457	-6.15	0.123457	64.04	0.123457	56.59	0.0823045	52.58	0.0823045	64.4526	0.0823045	44.2377	0.0823045	63.1024	0.123457	75.39	0.123457	85.12	0.0823045	54.04	0.0823045	45.38	0.0823045	43.85	0.123457	24.32	0.123457	-4.58591	0.123457	2.60666	0.123457	-13.7398	0.123457	-2.13213
	0.37037	-2.88	0.37037	79.6	0.37037	64.79	0.246914	69.41	0.246914	71.0147	0.246914	68.1598	0.246914	73.1251	0.37037	90.63	0.37037	94.62	0.246914	62.69	0.246914	57.3	0.246914	71.93	0.37037	6	0.37037	-13.9206	0.37037	-12.9043	0.37037	7.01066	0.37037	4.0508
	1.11111	-5.01	1.11111	91.43	1.11111	81.47	0.740741	80.57	0.740741	89.0634	0.740741	85.2855	0.740741	86.4711	1.11111	93.5	1.11111	95.68	0.740741	82.7	0.740741	73.47	0.740741	84.67	1.11111	15.78	1.11111	-1.23333	1.11111	-9.75139	1.11111	-5.10285	1.11111	5.09554
	3.33333	21.76	3.33333	94.02	3.33333	87.63	2.22222	85.25	2.22222	89.9176	2.22222	85.7254	2.22222	88.4265	3.33333	94.18	3.33333	95.66	2.22222	90.48	2.22222	82.64	2.22222	88.74	3.33333	27.35	3.33333	-12.4063	3.33333	-7.76469	3.33333	10.3499	3.33333	-4.35669
	10	25.97	10	92.93	10	91.74	6.66667	92.78	6.66667	87.2871	6.66667	87.5831	6.66667	92.4014	10	93.58	10	97.34	6.66667	92.81	6.66667	88.95	6.66667	92.86	10	38.19	10	-9.56924	10	-2.95433	10	16.0716	10	13.1616
P186-1H2
	BA.1		Delta plus		Mu		WT		Alpha		Beta		Gamma		Delta		Kappa		Epsilon		Eta		Iota		BA.2		BA.2.12.1		BA.2.75		BA.3		BA.4/5
	concentration(ug/ml)	%neutralization	concentration(ug/ml)	%neutralization	concentration(ug/ml)	%neutralization	concentration(ug/ml)	%neutralization	concentration(ug/ml)	%neutralization	concentration(ug/ml)	%neutralization	concentration(ug/ml)	%neutralization	concentration(ug/ml)	%neutralization	concentration(ug/ml)	%neutralization	concentration(ug/ml)	%neutralization	concentration(ug/ml)	%neutralization	concentration(ug/ml)	%neutralization	concentration(ug/ml)	%neutralization	concentration(ug/ml)	%neutralization	concentration(ug/ml)	%neutralization	concentration(ug/ml)	%neutralization	concentration(ug/ml)	%neutralization
	0.00457247	23.75	0.00457247	73.63	0.00457247	8.2	0.00457247	-8.4	0.00457247	19.77	0.00457247	9.13	0.00457247	-1.47	0.00457247	-9.56	0.00457247	3.32	0.00457247	0.06	0.00457247	0.68	0.00457247	-11.64	0.00457247	3.03	0.001372	23.5979	0.00457247	39.4319	0.001372		0.001372
	0.0137174	32.65	0.0137174	91.03	0.0137174	22.68	0.0137174	18.98	0.0137174	34.94	0.0137174	3.4	0.0137174	10.07	0.0137174	-0.12	0.0137174	-0.45	0.0137174	23.68	0.0137174	10.8	0.0137174	-7.19	0.0137174	34.94	0.004115	41.3503	0.0137174	68.8947	0.004115		0.004115
	0.0411523	54.1	0.0411523	97.67	0.0411523	37.27	0.0411523	23.8	0.0411523	37.08	0.0411523	7.32	0.0411523	10.58	0.0411523	19.51	0.0411523	23.07	0.0411523	47.55	0.0411523	3.33	0.0411523	-8.45	0.0411523	47.96	0.012346	69.5102	0.0411523	83.6094	0.012346	6.56159	0.012346	-7.5437
	0.123457	74.06	0.123457	98.54	0.123457	61.4	0.123457	58.39	0.123457	68.08	0.123457	2.62	0.123457	10.74	0.123457	69.17	0.123457	46.71	0.123457	76.35	0.123457	9.98	0.123457	3.95	0.123457	64.91	0.037037	91.5397	0.123457	94.6885	0.037037	44.3577	0.037037	-0.42846
	0.37037	88.46	0.37037	99.54	0.37037	81.85	0.37037	71.54	0.37037	78.68	0.37037	3.81	0.37037	27.42	0.37037	66.63	0.37037	75.7	0.37037	90.9	0.37037	16.19	0.37037	12.54	0.37037	80.7	0.111111	98.7345	0.37037	98.3417	0.111111	78.2088	0.111111	-7.03165
	1.11111	96.8	1.11111	99.64	1.11111	94.43	1.11111	91.39	1.11111	90.01	1.11111	10.72	1.11111	37.98	1.11111	89.38	1.11111	91.55	1.11111	97.75	1.11111	30.65	1.11111	9.02	1.11111	90.57	0.333333	99.926	1.11111	99.2111	0.333333	97.8733	0.333333	2.02224
	3.33333	97.72	3.33333	99.78	3.33333	98.43	3.33333	97.7	3.33333	96.01	3.33333	21.11	3.33333	53.24	3.33333	97.57	3.33333	97.05	3.33333	99.22	3.33333	30.14	3.33333	27.99	3.33333	97.18	1	99.9647	3.33333	99.2379	1	99.8749	1	-3.85542
	10	99.82	10	99.89	10	99.52	10	99.56	10	97.98	10	45.48	10	75.12	10	99.31	10	97.21	10	99.82	10	46.13	10	48.39	10	99.21	3	99.97	10	97.5935	3	99.8882	3	-21.8103
P186-2B1
	BA.1		Delta plus		Mu		WT		Alpha		Beta		Gamma		Delta		Kappa		Epsilon		Eta		Iota		BA.2		BA.2.12.1		BA.2.75		BA.3		BA.4/5
	concentration(ug/ml)	%neutralization	concentration(ug/ml)	%neutralization	concentration(ug/ml)	%neutralization	concentration(ug/ml)	%neutralization	concentration(ug/ml)	%neutralization	concentration(ug/ml)	%neutralization	concentration(ug/ml)	%neutralization	concentration(ug/ml)	%neutralization	concentration(ug/ml)	%neutralization	concentration(ug/ml)	%neutralization	concentration(ug/ml)	%neutralization	concentration(ug/ml)	%neutralization	concentration(ug/ml)	%neutralization	concentration(ug/ml)	%neutralization	concentration(ug/ml)	%neutralization	concentration(ug/ml)	%neutralization	concentration(ug/ml)	%neutralization
	0.00457247	19.93	0.00457247	-10.55	0.00457247	15.84	0.00457247	2.67	0.00457247	14.7696	0.00457247	15.5787	0.00457247	-7.54048	0.00457247	7.27	0.00457247	22.83	0.00457247	-17.48	0.00457247	9.8	0.00457247	-26.31	0.00457247	-2.4	0.00152416	5.8313	0.00457247	22.3317	0.00152416	21.1333	0.00457247	7.74685
	0.0137174	37.73	0.0137174	-5.68	0.0137174	9.52	0.0137174	6.15	0.0137174	-8.2489	0.0137174	1.7738	0.0137174	1.55713	0.0137174	-1.29	0.0137174	17.76	0.0137174	9.08	0.0137174	31.74	0.0137174	4.86	0.0137174	-1.67	0.00457247	8.10917	0.0137174	20.481	0.00457247	23.3892	0.0137174	6.56444
	0.0411523	41.6	0.0411523	-9.59	0.0411523	35.96	0.0411523	-12.48	0.0411523	10.2679	0.0411523	11.7237	0.0411523	-17.3899	0.0411523	-1.36	0.0411523	25.72	0.0411523	18.94	0.0411523	45.73	0.0411523	12.3	0.0411523	11.48	0.0137174	11.1826	0.0411523	28.9885	0.0137174	32.1089	0.0411523	9.08874
	0.123457	67.98	0.123457	-10.15	0.123457	59.83	0.123457	0.93	0.123457	-10.6495	0.123457	26.6265	0.123457	26.2777	0.123457	5.49	0.123457	40.24	0.123457	22.48	0.123457	45.84	0.123457	39.26	0.123457	34.56	0.0411523	36.8405	0.123457	22.4704	0.0411523	53.2523	0.123457	22.1421
	0.37037	89.85	0.37037	6.28	0.37037	82.31	0.37037	12.83	0.37037	-45.8638	0.37037	-1.66295	0.37037	31.8644	0.37037	35.64	0.37037	55.12	0.37037	22.68	0.37037	71.65	0.37037	68.94	0.37037	56.84	0.123457	60.3455	0.37037	6.97937	0.123457	76.6966	0.37037	46.7176
	1.11111	98.46	1.11111	-6.38	1.11111	96.17	1.11111	25.54	1.11111	-36.1545	1.11111	-6.83384	1.11111	23.9818	1.11111	59.28	1.11111	85.32	1.11111	40.6	1.11111	93.66	1.11111	94.74	1.11111	71.79	0.37037	86.9474	1.11111	30.7357	0.37037	91.5614	1.11111	67.7787
	3.33333	99.21	3.33333	3.56	3.33333	98.24	3.33333	24.03	3.33333	-15.9891	3.33333	-13.2866	3.33333	52.2368	3.33333	90.67	3.33333	92.98	3.33333	71.34	3.33333	97.96	3.33333	98.84	3.33333	90.7	1.11111	95.7755	3.33333	31.6694	1.11111	97.6809	3.33333	82.8965
	10	98.79	10	-1.64	10	98.73	10	60.99	10	13.0739	10	-18.2778	10	64.9908	10	97.44	10	99.18	10	88.99	10	98.27	10	99.94	10	97.66	3.33333	99.0018	10	16.1868	3.33333	99.034	10	88.7434
P195-2A3
	BA.1		Delta plus		Mu		WT		Alpha		Beta		Gamma		Delta		Kappa		Epsilon		Eta		Iota		BA.2		BA.2.12.1		BA.2.75		BA.3		BA.4/5
	concentration(ug/ml)	%neutralization	concentration(ug/ml)	%neutralization	concentration(ug/ml)	%neutralization	concentration(ug/ml)	%neutralization	concentration(ug/ml)	%neutralization	concentration(ug/ml)	%neutralization	concentration(ug/ml)	%neutralization	concentration(ug/ml)	%neutralization	concentration(ug/ml)	%neutralization	concentration(ug/ml)	%neutralization	concentration(ug/ml)	%neutralization	concentration(ug/ml)	%neutralization	concentration(ug/ml)	%neutralization	concentration(ug/ml)	%neutralization	concentration(ug/ml)	%neutralization	concentration(ug/ml)	%neutralization	concentration(ug/ml)	%neutralization
	0.00457247	-9.78	0.00457247	18.69	0.00457247	8.61	0.00457247	10.18	0.00457247	45.61	0.00457247		0.00457247	5.27	0.00457247	-3.68	0.00457247	-10.37	0.00457247	15.84	0.00457247	-6.7	0.00457247	-8.91	0.00457247	12.69	0.00152416	7.35124	0.00457247	-16.3891	0.00457247	-7.40447	0.00457247	5.13112
	0.0137174	-6.83	0.0137174	34.81	0.0137174	18.44	0.0137174	47.13	0.0137174	67.68	0.0137174	-2.72	0.0137174	6.04	0.0137174	24.81	0.0137174	4.71	0.0137174	33.64	0.0137174	15.72	0.0137174	3.61	0.0137174	8.37	0.00457247	26.6003	0.0137174	10.8948	0.0137174	-4.94975	0.0137174	7.64159
	0.0411523	10.56	0.0411523	49.19	0.0411523	26.63	0.0411523	66.21	0.0411523	82.82	0.0411523	-12.46	0.0411523	6.26	0.0411523	39.52	0.0411523	-9.9	0.0411523	39.53	0.0411523	24.35	0.0411523	1.07	0.0411523	17.05	0.0137174	30.2762	0.0411523	4.8429	0.0411523	-18.0529	0.0411523	6.97074
	0.123457	14.72	0.123457	74.51	0.123457	27.01	0.123457	85.43	0.123457	87.01	0.123457	-12.95	0.123457		0.123457	69.2	0.123457	-0.7	0.123457	61.79	0.123457	33.57	0.123457	0.45	0.123457	2.65	0.0411523	21.8145	0.123457	2.80625	0.123457	-0.742667	0.123457	8.30227
	0.37037	36.75	0.37037	88.61	0.37037	31.28	0.37037	94.57	0.37037	92.71	0.37037	-15.67	0.37037	10.33	0.37037	82.51	0.37037	24.79	0.37037	73.17	0.37037	23.83	0.37037	-1.91	0.37037	9.49	0.123457	27.3559	0.37037	-2.65102	0.37037	8.73614	0.37037	13.5535
	1.11111	64.98	1.11111	96.33	1.11111	50.83	1.11111	88.45	1.11111	98.89	1.11111		1.11111	5.27	1.11111	94.17	1.11111	39.25	1.11111	90.02	1.11111	21.06	1.11111	-0.74	1.11111	19.93	0.37037	55.5145	1.11111	14.6018	1.11111	39.6941	1.11111	4.89247
	3.33333	86.36	3.33333	99.35	3.33333	73.55	3.33333	99.64	3.33333	96.87	3.33333	-20.34	3.33333	6.04	3.33333	97.05	3.33333	63.27	3.33333	95.45	3.33333	9.33	3.33333	0.02	3.33333	49.96	1.11111	78.7383	3.33333	7.84434	3.33333	62.3995	3.33333	4.0129
	10	96.69	10	99.55	10	91.56	10	99.97	10	99.89	10	-10.41	10	10.77	10	99.39	10	86.71	10	98.42	10	0.13	10	-2.92	10	61.72	3.33333	93.2525	10	-2.11316	10	87.9217	10	-6.48361
																											10	98.5429
P5S-1D8
	BA.1		Delta plus		Mu		WT		Alpha		Beta		Gamma		Delta		Kappa		Epsilon		Eta		Iota		BA.2		BA.2.12.1		BA.2.75		BA.3		BA.4/5
	concentration(ug/ml)	%neutralization	concentration(ug/ml)	%neutralization	concentration(ug/ml)	%neutralization	concentration(ug/ml)	%neutralization	concentration(ug/ml)	%neutralization	concentration(ug/ml)	%neutralization	concentration(ug/ml)	%neutralization	concentration(ug/ml)	%neutralization	concentration(ug/ml)	%neutralization	concentration(ug/ml)	%neutralization	concentration(ug/ml)	%neutralization	concentration(ug/ml)	%neutralization	concentration(ug/ml)	%neutralization	concentration(ug/ml)	%neutralization	concentration(ug/ml)	%neutralization	concentration(ug/ml)	%neutralization	concentration(ug/ml)	%neutralization
	0.00457247	5.9	0.00457247	4.23	0.00457247	-11.4	0.00304832	20.47	0.000169351	1.06	0.00457247	-0.34	0.00457247	-10.1447	0.00457247	-11.21	0.00457247	10.33	0.00304832	12.59	0.00304832	-1.21	0.00304832	-4.93	0.00457247	9.48	0.00457247	0.81066	0.00457247	22.0533	0.00457247	-2.6904	0.00457247	-11.4829
	0.0137174	16.3	0.0137174	11.8	0.0137174	-29.19	0.00914495	11.81	0.000508053	9.48	0.0137174	0.36	0.0137174	13.5737	0.0137174	-3.56	0.0137174	6.04	0.00914495	-2.83	0.00914495	-0.2	0.00914495	15.76	0.0137174	35.51	0.0137174	11.1409	0.0137174	19.8404	0.0137174	4.68397	0.0137174	-9.78884
	0.0411523	22.67	0.0411523	16.55	0.0411523	-15.96	0.0274348	43.15	0.00152416	-3.91	0.0411523	3.72	0.0411523	22.3455	0.0411523	12.49	0.0411523	6.26	0.0274348	-0.18	0.0274348	-6.97	0.0274348	29.34	0.0411523	38.48	0.0411523	2.10845	0.0411523	26.2436	0.0411523	14.4956	0.0411523	-4.26888
	0.123457	33.39	0.123457	44.9	0.123457	-5.53	0.0823045	78.06	0.00457247	25.28	0.123457	18.05	0.123457	59.8322	0.123457	-5.61	0.123457	-7.74	0.0823045	24.44	0.0823045	-2.03	0.0823045	-17.13	0.123457	26.79	0.123457	-5.71718	0.123457	55.8728	0.123457	24.5128	0.123457	-7.67608
	0.37037	37.5	0.37037	69.11	0.37037	5.22	0.246914	89.45	0.0137174	40.86	0.37037	34.9	0.37037	66.1073	0.37037	9.44	0.37037	19.25	0.246914	13.13	0.246914	-9.46	0.246914	-1.22	0.37037	59.8	0.37037	27.3267	0.37037	67.7314	0.37037	45.4138	0.37037	-11.5504
	1.11111	63.63	1.11111	88.03	1.11111	8.15	0.740741	98.69	0.0411523	55.36	1.11111	54.38	1.11111	86.2392	1.11111	27.11	1.11111	22.13	0.740741	26.03	0.740741	3.71	0.740741	30.76	1.11111	81.46	1.11111	62.3918	1.11111	91.3566	1.11111	73.586	1.11111	-11.2287
	3.33333	83.34	3.33333	97.09	3.33333	33.68	2.22222	99.57	0.123457	79.98	3.33333	67.9	3.33333	93.1201	3.33333	43.31	3.33333	10.77	2.22222	54.93	2.22222	34.01	2.22222	28.81	3.33333	86.3	3.33333	81.4844	3.33333	91.7185	3.33333	90.5977	3.33333	-2.39157
	10	92.7	10	99.57	10	70.25	6.66667	99.89	0.37037	91.61	10	85.74	10	96.2658	10	59.73	10	5.27	6.66667	76.08	6.66667	65.61	6.66667	56.37	10	95.61	10	95.5801	10	98.8656	10	98.0301	10	25.9783
									1.11111	96.8754
									3.33333	98.6359
P104-1G2
	BA.1		Delta plus		Mu		WT		Alpha		Beta		Gamma		Delta		Kappa		Epsilon		Eta		Iota		BA.2		BA.2.12.1		BA.2.75		BA.3		BA.4/5
	concentration(ug/ml)	%neutralization	concentration(ug/ml)	%neutralization	concentration(ug/ml)	%neutralization	concentration(ug/ml)	%neutralization	concentration(ug/ml)	%neutralization	concentration(ug/ml)	%neutralization	concentration(ug/ml)	%neutralization	concentration(ug/ml)	%neutralization	concentration(ug/ml)	%neutralization	concentration(ug/ml)	%neutralization	concentration(ug/ml)	%neutralization	concentration(ug/ml)	%neutralization	concentration(ug/ml)	%neutralization	concentration(ug/ml)	%neutralization	concentration(ug/ml)	%neutralization	concentration(ug/ml)	%neutralization	concentration(ug/ml)	%neutralization
	0.00457247	-17.96	0.00457247	22.71	0.00457247	3.19	0.00457247	1.42	0.00457247	-20.25	0.00457247	-12.69	0.00457247	-1.2	0.00457247	8.83	0.00457247	9.61	0.00457247	15.07	0.00457247	8.1	0.00457247	2.04	0.00457247	22.15	0.00457247	5.38861	0.00457247	-6.71431	0.00457247	2.64224	0.00457247	5.90859
	0.0137174	-30.66	0.0137174	40.33	0.0137174	21.84	0.0137174	21.08	0.0137174	5.65	0.0137174	-13.92	0.0137174	-2.61	0.0137174	19.45	0.0137174	24.6	0.0137174	27.71	0.0137174	23.7	0.0137174	9.76	0.0137174	10.01	0.0137174	21.5248	0.0137174	8.76158	0.0137174	8.40176	0.0137174	10.5872
	0.0411523	-25.3	0.0411523	54.9	0.0411523	42	0.0411523	26.79	0.0411523	15.65	0.0411523	-14.88	0.0411523	9.94	0.0411523	28.91	0.0411523	33.92	0.0411523	46.01	0.0411523	21.91	0.0411523	42.27	0.0411523	31.51	0.0411523	3.82849	0.0411523	22.8532	0.0411523	-2.99175	0.0411523	3.8571
	0.123457	-19.52	0.123457	79.82	0.123457	80.94	0.123457	48.21	0.123457	54.94	0.123457	-9.51	0.123457	12.3	0.123457	54.86	0.123457	60.5	0.123457	70.45	0.123457	49.2	0.123457	53.83	0.123457	23.66	0.123457	3.4616	0.123457	39.5482	0.123457	14.8952	0.123457	2.50524
	0.37037	-0.69	0.37037	93.72	0.37037	93.82	0.37037	75.53	0.37037	81.63	0.37037	3.27	0.37037	23.85	0.37037	83.87	0.37037	81.19	0.37037	85.32	0.37037	63.08	0.37037	72.29	0.37037	22.1	0.37037	34.2989	0.37037	58.5467	0.37037	31.4132	0.37037	2.72627
	1.11111	8.67	1.11111	98.86	1.11111	98.65	1.11111	92.19	1.11111	94.88	1.11111	-11.71	1.11111	40.18	1.11111	93.36	1.11111	92.55	1.11111	97.5	1.11111	85.2	1.11111	89.28	1.11111	49.99	1.11111	57.4365	1.11111	79.1506	1.11111	63.9778	1.11111	-3.2411
	3.33333	38.82	3.33333	99.63	3.33333	99.31	3.33333	97.62	3.33333	98.18	3.33333	12.31	3.33333	58.95	3.33333	98.64	3.33333	99.21	3.33333	99.42	3.33333	95.06	3.33333	97.5	3.33333	59.61	3.33333	77.0619	3.33333	94.2804	3.33333	80.3467	3.33333	0.625902
	10	59.29	10	99.85	10	99.78	10	99.63	10	99.83	10	34.68	10	78.25	10	99.96	10	98.66	10	99.98	10	97.32	10	99.65	10	77.49	10	86.6881	10	96.5277	10	94.3836	10	-8.96912
P2S-2A6
	BA.1		Delta plus		Mu		WT		Alpha		Beta		Gamma		Delta		Kappa		Epsilon		Eta		Iota		BA.2		BA.2.12.1		BA.2.75		BA.3		BA.4/5
	concentration(ug/ml)	%neutralization	concentration(ug/ml)	%neutralization	concentration(ug/ml)	%neutralization	concentration(ug/ml)	%neutralization	concentration(ug/ml)	%neutralization	concentration(ug/ml)	%neutralization	concentration(ug/ml)	%neutralization	concentration(ug/ml)	%neutralization	concentration(ug/ml)	%neutralization	concentration(ug/ml)	%neutralization	concentration(ug/ml)	%neutralization	concentration(ug/ml)	%neutralization	concentration(ug/ml)	%neutralization	concentration(ug/ml)	%neutralization	concentration(ug/ml)	%neutralization	concentration(ug/ml)	%neutralization	concentration(ug/ml)	%neutralization
	0.00457247	12.1	0.00457247	0.23	0.00457247	-6.39	0.00304832	6.4	0.00457247	10.1502	0.00457247	-2.67132	0.00457247	0.924152	0.00457247	-10.11	0.00457247	-18.64	0.00304832	4.88	0.00304832	10.96	0.00304832	18.22	0.00457247	-2.71	0.00457247	-0.034866	0.00457247	-2.47664	0.00457247	8.43585	0.00457247	-0.46723
	0.0137174	-3.31	0.0137174	9.98	0.0137174	-6.22	0.00914495	14.46	0.0137174	21.926	0.0137174	12.3367	0.0137174	11.644	0.0137174	-6.47	0.0137174	-21.3	0.00914495	12	0.00914495	10.72	0.00914495	11.99	0.0137174	6.8	0.0137174	10.9827	0.0137174	19.2904	0.0137174	17.6795	0.0137174	7.41668
	0.0411523	8.33	0.0411523	12.23	0.0411523	-9.09	0.0274348	12.23	0.0411523	23.325	0.0411523	18.9684	0.0411523	23.4783	0.0411523	-1.26	0.0411523	-8.83	0.0274348	-12.11	0.0274348	9.79	0.0274348	8.39	0.0411523	18.03	0.0411523	-8.32766	0.0411523	35.3163	0.0411523	24.499	0.0411523	5.79459
	0.123457	26.63	0.123457	0.52	0.123457	-8.43	0.0823045	25.22	0.123457	32.1403	0.123457	21.4902	0.123457	35.6116	0.123457	-2.12	0.123457	-3.41	0.0823045	-5.45	0.0823045	5.08	0.0823045	13.39	0.123457	0.95	0.123457	-11.7966	0.123457	51.0579	0.123457	36.9183	0.123457	7.27746
	0.37037	40.46	0.37037	7.62	0.37037	-15.99	0.246914	57.74	0.37037	55.3424	0.37037	39.1201	0.37037	38.757	0.37037	-1.81	0.37037	11.21	0.246914	17.77	0.246914	7.71	0.246914	13.43	0.37037	39.47	0.37037	-8.27348	0.37037	75.2475	0.37037	66.9632	0.37037	8.1303
	1.11111	68.46	1.11111	0.07	1.11111	5.06	0.740741	73.12	1.11111	60.7653	1.11111	43.7098	1.11111	53.864	1.11111	10.19	1.11111	8.71	0.740741	-7.54	0.740741	15.82	0.740741	30.32	1.11111	60.18	1.11111	17.2218	1.11111	88.8508	1.11111	84.1759	1.11111	2.97572
	3.33333	80.77	3.33333	6.09	3.33333	16.31	2.22222	94.72	3.33333	84.8942	3.33333	47.239	3.33333	70.205	3.33333	13.17	3.33333	10.64	2.22222	9.73	2.22222	26.02	2.22222	36.59	3.33333	85.52	3.33333	27.9595	3.33333	96.2779	3.33333	96.714	3.33333	-4.83634
	10	92.1	10	16.61	10	22.03	6.66667	97.08	10	95.2333	10	73.6262	10	88.448	10	11.3	10	21.41	6.66667	17.05	6.66667	55.15	6.66667	63.89	10	93.45	10	47.1526	10	97.711	10	99.3161	10	-16.9157
P5S-3D10
	BA.1		Delta plus		Mu		WT		Alpha		Beta		Gamma		Delta		Kappa		Epsilon		Eta		Iota		BA.2		BA.2.12.1		BA.2.75		BA.3		BA.4/5
	concentration(ug/ml)	%neutralization	concentration(ug/ml)	%neutralization	concentration(ug/ml)	%neutralization	concentration(ug/ml)	%neutralization	concentration(ug/ml)	%neutralization	concentration(ug/ml)	%neutralization	concentration(ug/ml)	%neutralization	concentration(ug/ml)	%neutralization	concentration(ug/ml)	%neutralization	concentration(ug/ml)	%neutralization	concentration(ug/ml)	%neutralization	concentration(ug/ml)	%neutralization	concentration(ug/ml)	%neutralization	concentration(ug/ml)	%neutralization	concentration(ug/ml)	%neutralization	concentration(ug/ml)	%neutralization	concentration(ug/ml)	%neutralization
	0.00457247	-4.11	0.00457247	-2.97	0.00457247	-6.28	0.00304832	30.77	0.00457247	37.5394	0.00457247	3.69211	0.00457247	11.7419	0.00457247		0.00457247	23.12	0.00304832	0.18	0.00304832	20.77	0.00304832	23.56	0.00457247	-5.65	0.00457247	13.8098	0.00457247	1.42643	0.00457247	19.4003	0.00457247	4.64883
	0.0137174	10.55	0.0137174	-15.32	0.0137174	4.17	0.00914495	39.18	0.0137174	32.2395	0.0137174	0.717761	0.0137174	19.7214	0.0137174	-0.42	0.0137174	3.62	0.00914495	-20.67	0.00914495	23.42	0.00914495	18.17	0.0137174	3.05	0.0137174	15.2534	0.0137174	10.8095	0.0137174	28.0101	0.0137174	1.85824
	0.0411523	23.04	0.0411523	-12.77	0.0411523	16.41	0.0274348	20.11	0.0411523	40.699	0.0411523	10.215	0.0411523	25.7554	0.0411523	-5.22	0.0411523	11.67	0.0274348	-12.05	0.0274348	8.21	0.0274348	16.91	0.0411523	26.93	0.0411523	2.9282	0.0411523	28.5582	0.0411523	32.0082	0.0411523	4.59214
	0.123457	9.54	0.123457	-8.69	0.123457	29.75	0.0823045	32.62	0.123457	58.5758	0.123457	11.721	0.123457	42.1537	0.123457	-4.76	0.123457	-3.28	0.0823045	6.61	0.0823045	11.43	0.0823045	20.31	0.123457	17.63	0.123457	-1.59425	0.123457	35.9524	0.123457	46.64	0.123457	9.17396
	0.37037	21.42	0.37037	-6.91	0.37037	24.48	0.246914	36.48	0.37037	70.0598	0.37037	28.6535	0.37037	60.5711	0.37037	6.51	0.37037	10.46	0.246914	5.17	0.246914	18.25	0.246914	18.84	0.37037	24.27	0.37037	-1.72274	0.37037	69.7593	0.37037	67.5655	0.37037	5.93023
	1.11111	34.05	1.11111	-5.29	1.11111	47.84	0.740741	50.29	1.11111	84.9161	1.11111	43.6452	1.11111	76.6792	1.11111	11.52	1.11111	-6.1	0.740741	-7.61	0.740741	24.8	0.740741	-0.02	1.11111	48.19	1.11111	1.54453	1.11111	81.8642	1.11111	87.3769	1.11111	6.73311
	3.33333	58.87	3.33333	3.29	3.33333	64.21	2.22222	79.79	3.33333	97.6838	3.33333	70.3178	3.33333	91.7779	3.33333	10.33	3.33333	21.07	2.22222	14.21	2.22222	44.19	2.22222	25.26	3.33333	65.93	3.33333	-14.5883	3.33333	90.907	3.33333	97.2739	3.33333	4.87834
	10	74.86	10	8.78	10	85.74	6.66667	95.75	10	99.165	10	90.7044	10	98.5927	10	5.79	10	18.31	6.66667	-12.3	6.66667	74.66	6.66667	61.18	10	86.92	10	-25.8697	10	83.2427	10	99.9414	10	-1.62167
P2-2H8
	BA.1		Delta plus		Mu		WT		Alpha		Beta		Gamma		Delta		Kappa		Epsilon		Eta		Iota		BA.2		BA.2.12.1		BA.2.75		BA.3		BA.4/5
	concentration(ug/ml)	%neutralization	concentration(ug/ml)	%neutralization	concentration(ug/ml)	%neutralization	concentration(ug/ml)	%neutralization	concentration(ug/ml)	%neutralization	concentration(ug/ml)	%neutralization	concentration(ug/ml)	%neutralization	concentration(ug/ml)	%neutralization	concentration(ug/ml)	%neutralization	concentration(ug/ml)	%neutralization	concentration(ug/ml)	%neutralization	concentration(ug/ml)	%neutralization	concentration(ug/ml)	%neutralization	concentration(ug/ml)	%neutralization	concentration(ug/ml)	%neutralization	concentration(ug/ml)	%neutralization	concentration(ug/ml)	%neutralization
	0.00457247	2.21	0.00457247	2.19	0.00457247	-8.44	0.00304832	15.72	0.00304832	17.3737	0.00304832	-3.39826	0.00304832	-21.9026	0.00457247	-0.67	0.00304832	-4.2	0.00304832	-4.2	0.00304832	11.39	0.00304832	11.77	0.00457247	12.02	0.00457247		0.00457247		0.00457247		0.00457247
	0.0137174	18.97	0.0137174	10.2	0.0137174	0.54	0.00914495	33.3	0.00914495	60.3474	0.00914495	55.2907	0.00914495	15.7146	0.0137174	-4.82	0.00914495	11.36	0.00914495	11.36	0.00914495	12.14	0.00914495	18.68	0.0137174	8.83	0.0137174		0.0137174		0.0137174		0.0137174
	0.0411523	6.78	0.0411523	4.97	0.0411523	20.55	0.0274348	31.53	0.0274348	62.261	0.0274348	58.9706	0.0274348	41.7885	0.0411523		0.0274348	-8.68	0.0274348	-8.68	0.0274348	10.83	0.0274348	25.28	0.0411523	13.62	0.0411523	-5.24277	0.0411523	5.21373	0.0411523	-3.30639	0.0411523	7.91499
	0.123457	15.8	0.123457	5.01	0.123457	41.83	0.0823045	57.16	0.0823045	71.5845	0.0823045	84.5935	0.0823045	45.9679	0.123457	5.67	0.0823045	5.56	0.0823045	5.56	0.0823045	16.48	0.0823045	35.34	0.123457	32.23	0.123457	15.9704	0.123457	5.46546	0.123457	6.79189	0.123457	3.45161
	0.37037	22.61	0.37037	18.77	0.37037	70.82	0.246914	78.28	0.246914	59.6465	0.246914	73.6372	0.246914	71.0382	0.37037	9.72	0.246914	5.56	0.246914	-4.86	0.246914	31.19	0.246914	46.65	0.37037	70.9	0.37037	-3.59684	0.37037	4.75868	0.37037	-3.30639	0.37037	9.10587
	1.11111	25.8	1.11111	36.02	1.11111	91.21	0.740741	92.85	0.740741	99.9166	0.740741	98.2727	0.740741	90.5189	1.11111	23.34	0.740741	5.56	0.740741	21.15	0.740741	59.14	0.740741	60.7	1.11111	78.46	1.11111	0.663213	1.11111	10.5388	1.11111	6.39493	1.11111	4.75868
	3.33333	48.52	3.33333	47.98	3.33333	96.64	2.22222	97.21	2.22222	99.8943	2.22222	99.8943	2.22222	99.3888	3.33333	40.07	2.22222	7.98	2.22222	7.98	2.22222	78.08	2.22222	81.31	3.33333	92.33	3.33333	23.6966	3.33333	14.673	3.33333	9.36728	3.33333	-0.692259
	10	63.63	10	70.18	10	98.16	6.66667	99.73	6.66667	99.8665	6.66667	99.8526	6.66667	96.2183	10	63.01	6.66667	7.98	6.66667	-6.1	6.66667	93.05	6.66667	92.18	10	95.69	10	39.9332	10	14.9344	10	12.7463	10	0.179116
P2S-1H6
	BA.1		Delta plus		Mu		WT		Alpha		Beta		Gamma		Delta		Kappa		Epsilon		Eta		Iota		BA.2		BA.2.12.1		BA.2.75		BA.3		BA.4/5
	concentration(ug/ml)	%neutralization	concentration(ug/ml)	%neutralization	concentration(ug/ml)	%neutralization	concentration(ug/ml)	%neutralization	concentration(ug/ml)	%neutralization	concentration(ug/ml)	%neutralization	concentration(ug/ml)	%neutralization	concentration(ug/ml)	%neutralization	concentration(ug/ml)	%neutralization	concentration(ug/ml)	%neutralization	concentration(ug/ml)	%neutralization	concentration(ug/ml)	%neutralization	concentration(ug/ml)	%neutralization	concentration(ug/ml)	%neutralization	concentration(ug/ml)	%neutralization	concentration(ug/ml)	%neutralization	concentration(ug/ml)	%neutralization
	0.00457247	-13.46	0.00457247	-1.04	0.00457247	-6.97	0.00457247	5.66	0.00457247	6.57	0.00457247	9.76	0.00457247	-8.35736	0.00457247	6.98	0.00457247	6.98	0.00304832	1.44	0.00304832	-6.98	0.00304832	1.82	0.00457247	5.11	0.00457247		0.00457247		0.00457247		0.00457247
	0.0137174	-35.63	0.0137174	-11.92	0.0137174	6.47	0.0137174	-15.06	0.0137174	31.473	0.0137174	30.7303	0.0137174	21.2319	0.0137174	26.13	0.0137174	6.98	0.00914495	2.53	0.00914495	6.84	0.00914495	6.57	0.0137174	7.52	0.0137174		0.0137174	9.42173	0.0137174		0.0137174
	0.0411523	-21.42	0.0411523	0.51	0.0411523	-9.78	0.0411523	12.81	0.0411523	53.3075	0.0411523	78.9054	0.0411523	28.4406	0.0411523	-4.67	0.0411523	2.01	0.0274348	5.1	0.0274348	2.55	0.0274348	-15.44	0.0411523	9.26	0.0411523	1.14731	0.0411523	21.1558	0.0411523	-2.33819	0.0411523	12.195
	0.123457	-32.04	0.123457	-10.5	0.123457	0.48	0.123457	36.38	0.123457	83.4336	0.123457	83.7562	0.123457	41.0252	0.123457	-1.57	0.123457	2.01	0.0823045	1.43	0.0823045	8.4	0.0823045	-13.94	0.123457	3.91	0.123457	-6.79189	0.123457	33.789	0.123457	12.4752	0.123457	0.845856
	0.37037	-9.05	0.37037	-3.54	0.37037	8.44	0.37037	65.05	0.37037	94.8765	0.37037	83.2305	0.37037	20.3177	0.37037	2.01	0.37037	2.01	0.246914	30.51	0.246914	12.54	0.246914	2.53	0.37037	7.72	0.37037	13.3659	0.37037	37.4281	0.37037	7.19853	0.37037	7.83546
	1.11111	-3.74	1.11111	5.99	1.11111	3.44	1.11111	86.57	1.11111	82.7855	1.11111	93.5025	1.11111	76.7484	1.11111	7.41	1.11111	7.41	0.740741	5.3	0.740741	34.18	0.740741	31	1.11111	37.71	1.11111	-4.08094	1.11111	63.4107	1.11111	-4.66186	1.11111	5.42031
	3.33333	22.28	3.33333	-1.14	3.33333	7.74	3.33333	96.78	3.33333	95.0406	3.33333	97.7776	3.33333	90.8897	3.33333	-8.48	3.33333	7.41	2.22222	16.2	2.22222	43.07	2.22222	32.62	3.33333	52.55	3.33333	17.0257	3.33333	81.7059	3.33333	-7.08234	3.33333	13.2388
	10	57.1	10	-16.21	10	14.3	10	99.96	10	97.7776	10	99.8665	10	97.8742	10	5.49	10	5.49	6.66667	40.68	6.66667	70.17	6.66667	73.38	10	67.49	10	22.07	10	94.313	10	-1.27318	10	-2.95084
P2-1D5
	BA.1		Delta plus		Mu		WT		Alpha		Beta		Gamma		Delta		Kappa		Epsilon		Eta		Iota		BA.2		BA.2.12.1		BA.2.75		BA.3		BA.4/5
	concentration(ug/ml)	%neutralization	concentration(ug/ml)	%neutralization	concentration(ug/ml)	%neutralization	concentration(ug/ml)	%neutralization	concentration(ug/ml)	%neutralization	concentration(ug/ml)	%neutralization	concentration(ug/ml)	%neutralization	concentration(ug/ml)	%neutralization	concentration(ug/ml)	%neutralization	concentration(ug/ml)	%neutralization	concentration(ug/ml)	%neutralization	concentration(ug/ml)	%neutralization	concentration(ug/ml)	%neutralization	concentration(ug/ml)	%neutralization	concentration(ug/ml)	%neutralization	concentration(ug/ml)	%neutralization	concentration(ug/ml)	%neutralization
	0.00457247	2.82	0.00457247	3	0.00457247	5.07	0.00457247	6.33	0.00457247	26.7345	0.00457247	7.86823	0.00457247	24.6248	0.00457247	-3.77	0.00457247	-10.17	0.00457247	-3.62	0.00457247	11.93	0.00457247	1.51	0.00457247	-2.86	0.00457247	33.7457	0.00457247	-5.65902	0.00457247	8.49831	0.00457247	-0.05028
	0.0137174	-1.55	0.0137174	-6.27	0.0137174	17.2	0.0137174	-8.66	0.0137174	23.728	0.0137174	12.5001	0.0137174	17.4382	0.0137174	6.28	0.0137174	-18.47	0.0137174	-22.68	0.0137174	-3.47	0.0137174	4.42	0.0137174	-0.9	0.0137174	24.9646	0.0137174	-18.5286	0.0137174	11.7449	0.0137174	-4.81698
	0.0411523	28.59	0.0411523	19.4	0.0411523	35.13	0.0411523	6.13	0.0411523	25.7958	0.0411523	17.0874	0.0411523	26.5145	0.0411523	1.88	0.0411523	-4.06	0.0411523	12.29	0.0411523	8.34	0.0411523	-8.12	0.0411523	13.18	0.0411523	7.5099	0.0411523	-11.829	0.0411523	9.6851	0.0411523	12.0957
	0.123457	20.7	0.123457	22.82	0.123457	22.48	0.123457	6.52	0.123457	34.4855	0.123457	24.3678	0.123457	28.2678	0.123457	11.36	0.123457	0.17	0.123457	35.13	0.123457	6.36	0.123457	4.6	0.123457	10.72	0.123457	19.2958	0.123457	23.2371	0.123457	24.5516	0.123457	25.6896
	0.37037	30.39	0.37037	42.03	0.37037	26.9	0.37037	20.71	0.37037	37.7645	0.37037	22.1203	0.37037	46.3957	0.37037	20.27	0.37037	17.05	0.37037	21.21	0.37037	18.27	0.37037	7.87	0.37037	17.33	0.37037	27.0491	0.37037	36.1909	0.37037	37.9094	0.37037	50.4538
	1.11111	44.83	1.11111	76.55	1.11111	47.98	1.11111	30.67	1.11111	34.6933	1.11111	27.8178	1.11111	69.9918	1.11111	35.78	1.11111	28.26	1.11111	48.39	1.11111	9.02	1.11111	14.95	1.11111	45.49	1.11111	56.1451	1.11111	65.6132	1.11111	66.8567	1.11111	78.3641
	3.33333	61.58	3.33333	95.15	3.33333	69.58	3.33333	46.1	3.33333	63.1094	3.33333	51.1124	3.33333	82.2303	3.33333	61.32	3.33333	62.23	3.33333	82.15	3.33333	21.14	3.33333	28.43	3.33333	65.72	3.33333	74.9801	3.33333	76.9851	3.33333	89.2227	3.33333	94.2839
	10	79.1	10	99.73	10	89.51	10	72.44	10	79.6269	10	73.0874	10	90.4091	10	88.04	10	92.04	10	96.14	10	51.86	10	64.77	10	76.47	10	93.8909	10	97.2278	10	98.1042	10	98.2836
P5S-3B11
	BA.1		Delta plus		Mu		WT		Alpha		Beta		Gamma		Delta		Kappa		Epsilon		Eta		Iota		BA.2		BA.2.12.1		BA.2.75		BA.3		BA.4/5
	concentration(ug/ml)	%neutralization	concentration(ug/ml)	%neutralization	concentration(ug/ml)	%neutralization	concentration(ug/ml)	%neutralization	concentration(ug/ml)	%neutralization	concentration(ug/ml)	%neutralization	concentration(ug/ml)	%neutralization	concentration(ug/ml)	%neutralization	concentration(ug/ml)	%neutralization	concentration(ug/ml)	%neutralization	concentration(ug/ml)	%neutralization	concentration(ug/ml)	%neutralization	concentration(ug/ml)	%neutralization	concentration(ug/ml)	%neutralization	concentration(ug/ml)	%neutralization	concentration(ug/ml)	%neutralization	concentration(ug/ml)	%neutralization
	0.00457247	4.85	0.00457247	11.59	0.00457247	-10.39	0.00457247		0.00457247	1.51	0.00457247	2.21	0.00457247	-11.85	0.00457247	-5.01	0.00457247	-22.97	0.00457247	-15.85	0.00457247		0.00457247	6.9	0.00457247	9.26	0.00457247		0.00457247		0.00457247		0.00457247
	0.0137174	1.4	0.0137174	9.88	0.0137174	-2.28	0.0137174	23.98	0.0137174	4.02	0.0137174	-5.34	0.0137174	-9	0.0137174	16.55	0.0137174	-3.27	0.0137174	4.84	0.0137174	29.21	0.0137174	10.63	0.0137174	16.79	0.0137174		0.0137174		0.0137174		0.0137174
	0.0411523	-6.22	0.0411523	1.91	0.0411523	1.31	0.0411523	17.35	0.0411523	9.97	0.0411523	5.27	0.0411523	0.66	0.0411523	31.52	0.0411523	6.88	0.0411523	1.35	0.0411523	27.41	0.0411523	11.5	0.0411523	8.26	0.0411523	3.24054	0.0411523	-20.7332	0.0411523	-11.2357	0.0411523	11.3791
	0.123457	-7.68	0.123457	28.21	0.123457	13.27	0.123457	28.1	0.123457	13.85	0.123457	6.84	0.123457	17.77	0.123457	16.34	0.123457	7.3	0.123457	6.64	0.123457	25.27	0.123457	20.25	0.123457	9.74	0.123457	10.8135	0.123457	-16.9886	0.123457	7.36224	0.123457	2.93687
	0.37037	-1.26	0.37037	34.32	0.37037	38.28	0.37037	46.49	0.37037	29.69	0.37037	25.4	0.37037	14.49	0.37037	48.2	0.37037	34.71	0.37037	31.92	0.37037	52.9	0.37037	46.82	0.37037	23.19	0.37037	-4.48589	0.37037	-27.0876	0.37037	-12.5179	0.37037	22.8737
	1.11111	-3.84	1.11111	80.45	1.11111	68.95	1.11111	55.05	1.11111	49.87	1.11111	52.2	1.11111	54.06	1.11111	85.42	1.11111	69.95	1.11111	74.85	1.11111	75.21	1.11111	75.09	1.11111	35.72	1.11111	-2.04004	1.11111	-18.2368	1.11111	12.4571	1.11111	11.1749
	3.33333	-7.33	3.33333	99.02	3.33333	87.77	3.33333	80.99	3.33333	83.82	3.33333	83.14	3.33333	83.09	3.33333	98.29	3.33333	85.58	3.33333	96.46	3.33333	96.25	3.33333	95.95	3.33333	24.26	3.33333	3.00516	3.33333	-21.1871	3.33333	4.12832	3.33333	13.6258
	10	-10.27	10	99.89	10	97.6	10	97.96	10	98.68	10	99.26	10	98.27	10	99.82	10	99.66	10	99.92	10	99.96	10	99.75	10	47.86	10	-13.6962	10	-3.53098	10	10.755	10	20.7972
P195-2B8
	BA.1		Delta plus		Mu		WT		Alpha		Beta		Gamma		Delta		Kappa		Epsilon		Eta		Iota		BA.2		BA.2.12.1		BA.2.75		BA.3		BA.4/5
	concentration(ug/ml)	%neutralization	concentration(ug/ml)	%neutralization	concentration(ug/ml)	%neutralization	concentration(ug/ml)	%neutralization	concentration(ug/ml)	%neutralization	concentration(ug/ml)	%neutralization	concentration(ug/ml)	%neutralization	concentration(ug/ml)	%neutralization	concentration(ug/ml)	%neutralization	concentration(ug/ml)	%neutralization	concentration(ug/ml)	%neutralization	concentration(ug/ml)	%neutralization	concentration(ug/ml)	%neutralization	concentration(ug/ml)	%neutralization	concentration(ug/ml)	%neutralization	concentration(ug/ml)	%neutralization	concentration(ug/ml)	%neutralization
	0.00457247	-5.61	0.00457247	61.4	0.00457247	27.84	0.00457247	4.78	0.00457247	26.18	0.00457247	5.55	0.00457247	-3.26	0.00457247	9.7	0.00457247	-4.69	0.00457247	1.74	0.00457247	28.4	0.00457247	8.55	0.00457247	-10.72	0.00457247		0.00457247		0.00457247		0.00457247
	0.0137174	-19.09	0.0137174	73.06	0.0137174	34.67	0.0137174	23.64	0.0137174	28.33	0.0137174	4.06	0.0137174	3.59	0.0137174	21.58	0.0137174	11.33	0.0137174	16.05	0.0137174	29.42	0.0137174	4.21	0.0137174	-15.49	0.0137174		0.0137174		0.0137174		0.0137174
	0.0411523	-16.54	0.0411523	92.31	0.0411523	50.04	0.0411523	28.82	0.0411523	37.38	0.0411523	12.48	0.0411523	7.47	0.0411523	42.37	0.0411523	33.3	0.0411523	43.41	0.0411523	45.88	0.0411523	38.24	0.0411523	-11.66	0.0411523	-28.8738	0.0411523	-1.16317	0.0411523	2.25219	0.0411523	1.93899
	0.123457	-11.53	0.123457	98.72	0.123457	78.74	0.123457	44.72	0.123457	48.32	0.123457	3.93	0.123457	14.42	0.123457	74.33	0.123457	59.2	0.123457	73.65	0.123457	64.15	0.123457	64.27	0.123457	-4.64	0.123457	-21.3123	0.123457	-2.20717	0.123457	3.19178	0.123457	5.24995
	0.37037	-6.21	0.37037	99.3	0.37037	93.56	0.37037	80.46	0.37037	71.13	0.37037	3.03	0.37037	25.39	0.37037	93.25	0.37037	92.21	0.37037	92.95	0.37037	90.91	0.37037	87.52	0.37037	-10.88	0.37037	-8.20268	0.37037	-2.55019	0.37037	6.07023	0.37037	-8.69485
	1.11111	-1.25	1.11111	99.11	1.11111	98.97	1.11111	93.48	1.11111	78.56	1.11111	3.05	1.11111	38.4	1.11111	98.76	1.11111	98.13	1.11111	98.04	1.11111	97.7	1.11111	92.16	1.11111	-25.06	1.11111	-6.57703	1.11111	-4.38464	1.11111	10.1269	1.11111	4.13138
	3.33333	6.37	3.33333	99.95	3.33333	99.47	3.33333	98.03	3.33333	87.78	3.33333	5.34	3.33333	50.82	3.33333	99.63	3.33333	98.63	3.33333	99.45	3.33333	99.64	3.33333	97.89	3.33333	-4.6	3.33333	-15.8835	3.33333	10.6787	3.33333	3.95241	3.33333	4.68321
	10	22.22	10	99.78	10	99.76	10	99.99	10	98.59	10	17.67	10	75.06	10	99.7	10	99.23	10	99.91	10	99.57	10	99.57	10	-23.17	10	-9.44056	10	13.4528	10	11.6332	10	22.7891
P195-2A1
	BA.1		Delta plus		Mu		WT		Alpha		Beta		Gamma		Delta		Kappa		Epsilon		Eta		Iota		BA.2		BA.2.12.1		BA.2.75		BA.3		BA.4/5
	concentration(ug/ml)	%neutralization	concentration(ug/ml)	%neutralization	concentration(ug/ml)	%neutralization	concentration(ug/ml)	%neutralization	concentration(ug/ml)	%neutralization	concentration(ug/ml)	%neutralization	concentration(ug/ml)	%neutralization	concentration(ug/ml)	%neutralization	concentration(ug/ml)	%neutralization	concentration(ug/ml)	%neutralization	concentration(ug/ml)	%neutralization	concentration(ug/ml)	%neutralization	concentration(ug/ml)	%neutralization	concentration(ug/ml)	%neutralization	concentration(ug/ml)	%neutralization	concentration(ug/ml)	%neutralization	concentration(ug/ml)	%neutralization
	0.00457247	13.54	0.00457247	13.14	0.00457247	18.67	0.00457247	12.72	0.00457247	-10.07	0.00457247	4.1	0.00457247	-4.99	0.00457247	12.7	0.00457247	-4.75	0.00457247	19.18	0.00457247	8.55	0.00457247	-9.53	0.00457247	-4.68	0.00457247	2.14047	0.00457247	-6.67976	0.00457247	-6.74492	0.00457247	0.041578
	0.0137174	-3.95	0.0137174	14.72	0.0137174	38.34	0.0137174	9.64	0.0137174	4.05	0.0137174	-0.37	0.0137174	0.01	0.0137174	-4.02	0.0137174	2.92	0.0137174	7.12	0.0137174	11.28	0.0137174	7.13	0.0137174	15.9	0.0137174	4.74962	0.0137174	-26.0211	0.0137174	-11.6262	0.0137174	-4.5058
	0.0411523	-1.71	0.0411523	30.72	0.0411523	59.25	0.0411523	18.04	0.0411523	27.45	0.0411523	6.65	0.0411523	9.03	0.0411523	22.7	0.0411523	30.92	0.0411523	21.27	0.0411523	17.69	0.0411523	18.31	0.0411523	13.91	0.0411523	15.5335	0.0411523	-28.8132	0.0411523	-1.21585	0.0411523	-1.16183
	0.123457	1.6	0.123457	40.68	0.123457	81.13	0.123457	42.64	0.123457	49.71	0.123457	2.64	0.123457	-0.18	0.123457	42	0.123457	45.82	0.123457	43.87	0.123457	40.17	0.123457	45.02	0.123457	15.67	0.123457	42.6118	0.123457	-11.2187	0.123457	20.8533	0.123457	-2.93696
	0.37037	-4.21	0.37037	67.87	0.37037	95.57	0.37037	67.73	0.37037	68.8	0.37037	-0.95	0.37037	8.92	0.37037	66.38	0.37037	68.57	0.37037	72.01	0.37037	71.1	0.37037	63.6	0.37037	35.41	0.37037	69.2405	0.37037	-6.08346	0.37037	26.0754	0.37037	4.51371
	1.11111	5.28	1.11111	81.99	1.11111	99.09	1.11111	87.71	1.11111	89.38	1.11111	1	1.11111	6.68	1.11111	95.24	1.11111	89.61	1.11111	92.23	1.11111	93.28	1.11111	89.3	1.11111	48.48	1.11111	85.2966	1.11111	-16.1505	1.11111	53.407	1.11111	-1.83012
	3.33333	22.86	3.33333	93.85	3.33333	99.67	3.33333	97.16	3.33333	96.84	3.33333	-6.55	3.33333	18.58	3.33333	97.92	3.33333	98.48	3.33333	98.73	3.33333	99.17	3.33333	94.27	3.33333	69.26	3.33333	93.5733	3.33333	7.78585	3.33333	75.3728	3.33333	6.95114
	10	31.37	10	98.97	10	99.48	10	99.27	10	98.42	10	-13.03	10	15.79	10	99.97	10	99.3	10	99.82	10	99.62	10	97.67	10	83.8	10	96.5118	10	-12.8322	10	85.6635	10	-7.63521
P5-1A7
	BA.1		Delta plus		Mu		WT		Alpha		Beta		Gamma		Delta		Kappa		Epsilon		Eta		Iota		BA.2		BA.2.12.1		BA.2.75		BA.3		BA.4/5
	concentration(ug/ml)	%neutralization	concentration(ug/ml)	%neutralization	concentration(ug/ml)	%neutralization	concentration(ug/ml)	%neutralization	concentration(ug/ml)	%neutralization	concentration(ug/ml)	%neutralization	concentration(ug/ml)	%neutralization	concentration(ug/ml)	%neutralization	concentration(ug/ml)	%neutralization	concentration(ug/ml)	%neutralization	concentration(ug/ml)	%neutralization	concentration(ug/ml)	%neutralization	concentration(ug/ml)	%neutralization	concentration(ug/ml)	%neutralization	concentration(ug/ml)	%neutralization	concentration(ug/ml)	%neutralization	concentration(ug/ml)	%neutralization
	0.000508053	3.24	0.000508053	15.08	0.000508053	1.32	0.00457247	8.69	0.00457247	-0.87	0.00457247	3.13	0.00457247	13.64	0.00457247	17.01	0.00457247	-20.75	0.00457247	20.12	0.00457247	12.63	0.00457247	-10.01	0.00457247	6.33	0.00457247		0.00457247		0.00457247		0.00457247
	0.00152416	-3.07	0.00152416	21.92	0.00152416	12.56	0.0137174	19.03	0.0137174	-0.83	0.0137174	2.88	0.0137174	-4.27	0.0137174	30.65	0.0137174	5.39	0.0137174	30.65	0.0137174	35.91	0.0137174	2.42	0.0137174	-10.52	0.0137174		0.0137174		0.0137174		0.0137174
	0.00457247	2.36	0.00457247	41.57	0.00457247	8.92	0.0411523	27.27	0.0411523	3.48	0.0411523	-1.23	0.0411523	18.28	0.0411523	60.03	0.0411523	28.44	0.0411523	35.75	0.0411523	34.61	0.0411523	14.44	0.0411523	9.6	0.0411523	-14.4321	0.0411523	-2.60765	0.0411523	13.6924	0.0411523	-4.76258
	0.0137174	9.72	0.0137174	60.81	0.0137174	25.07	0.123457	39.88	0.123457	15.21	0.123457	18.3	0.123457	9.28	0.123457	83.26	0.123457	22.18	0.123457	50.28	0.123457	48.41	0.123457	37.15	0.123457	11.36	0.123457	-6.47547	0.123457	5.12798	0.123457	13.8582	0.123457	5.57002
	0.0411523	9.65	0.0411523	80.76	0.0411523	54.55	0.37037	54.96	0.37037	37.49	0.37037	2.11	0.37037	12.02	0.37037	96.9	0.37037	60.68	0.37037	78.5	0.37037	58.04	0.37037	44.43	0.37037	14.4	0.37037	-10.0118	0.37037	-5.92292	0.37037	1.75746	0.37037	10.4877
	0.123457	15.11	0.123457	90.6	0.123457	81.37	1.11111	81.46	1.11111	52.31	1.11111	-3.94	1.11111	22.02	1.11111	98.14	1.11111	82.07	1.11111	89.86	1.11111	77.23	1.11111	73.3	1.11111	27.83	1.11111	-13.548	1.11111	-1.83409	1.11111	0.265584	1.11111	5.79104
	0.37037	4.91	0.37037	98.59	0.37037	91.15	3.33333	96.87	3.33333	72.52	3.33333	-2.97	3.33333	24.18	3.33333	99.94	3.33333	85.76	3.33333	96.96	3.33333	88.91	3.33333	84.1	3.33333	20.93	3.33333	-4.76258	3.33333	0.928638	3.33333	5.57002	3.33333	22.4227
	1.11111	17.12	1.11111	99.4	1.11111	97.66	10	99.49	10	90.49	10	-6.75	10	24.64	10	99.6	10	91.5	10	97.95	10	94.05	10	96.16	10	5.26	10	3.91238	10	2.9178	10	-1.00527	10	4.90696
	3.33333	14.6554	3.33333	99.75	3.33333	99.9529
	10	23.6996	10	99.86	10	99.8084
P2-1G7
	BA.1		Delta plus		Mu		WT		Alpha		Beta		Gamma		Delta		Kappa		Epsilon		Eta		Iota		BA.2		BA.2.12.1		BA.2.75		BA.3		BA.4/5
	concentration(ug/ml)	%neutralization	concentration(ug/ml)	%neutralization	concentration(ug/ml)	%neutralization	concentration(ug/ml)	%neutralization	concentration(ug/ml)	%neutralization	concentration(ug/ml)	%neutralization	concentration(ug/ml)	%neutralization	concentration(ug/ml)	%neutralization	concentration(ug/ml)	%neutralization	concentration(ug/ml)	%neutralization	concentration(ug/ml)	%neutralization	concentration(ug/ml)	%neutralization	concentration(ug/ml)	%neutralization	concentration(ug/ml)	%neutralization	concentration(ug/ml)	%neutralization	concentration(ug/ml)	%neutralization	concentration(ug/ml)	%neutralization
	0.00457247	-5.86	0.00457247	50.43	0.00457247	-13.99	0.00457247	5.48	0.00457247	21.2024	0.00457247	-10.7279	0.00457247	-3.48106	0.00457247	9.78	0.00457247	-6.32	0.00457247	-3.5	0.00457247	-6.17	0.00457247	3.99	0.00457247	-5.82	0.00457247		0.00457247		0.00457247		0.00457247
	0.0137174	-14.7	0.0137174	76.52	0.0137174	19.75	0.0137174	-3.49	0.0137174	25.5703	0.0137174	-5.51628	0.0137174	-0.4478	0.0137174	6.95	0.0137174	-2.76	0.0137174	11.35	0.0137174	-3.11	0.0137174	10.08	0.0137174	5.25	0.0137174		0.0137174		0.0137174		0.0137174
	0.0411523	-31.97	0.0411523	88.27	0.0411523	43.35	0.0411523	9.09	0.0411523	29.7687	0.0411523	-24.1616	0.0411523	-5.6987	0.0411523	25.13	0.0411523	13.18	0.0411523	25.8	0.0411523	23.3	0.0411523	17.77	0.0411523	-3.4	0.0411523	-4.98581	0.0411523	-6.04313	0.0411523	-6.29191	0.0411523	16.4716
	0.123457	-27.89	0.123457	97.32	0.123457	72.87	0.123457	29.17	0.123457	34.5534	0.123457	-13.322	0.123457	-1.42011	0.123457	24.44	0.123457	25.11	0.123457	61.12	0.123457	18.52	0.123457	42.97	0.123457	0.99	0.123457	0.736165	0.123457	-0.88091	0.123457	7.82644	0.123457	5.58741
	0.37037	-20.4	0.37037	99.59	0.37037	92.77	0.37037	56.08	0.37037	39.3103	0.37037	-12.6499	0.37037	11.5617	0.37037	59.35	0.37037	40.92	0.37037	74.79	0.37037	58.13	0.37037	63.99	0.37037	12.96	0.37037	13.113	0.37037	12.8021	0.37037	9.50572	0.37037	5.77399
	1.11111	-10.46	1.11111	99.79	1.11111	97.85	1.11111	90.86	1.11111	69.1221	1.11111	2.02628	1.11111	3.02807	1.11111	92.09	1.11111	82.18	1.11111	93.74	1.11111	88.39	1.11111	87.17	1.11111	5.62	1.11111	2.78861	1.11111	21.3228	1.11111	-1.75165	1.11111	0.114211
	3.33333	-2.31	3.33333	99.89	3.33333	99.15	3.33333	96.42	3.33333	79.5284	3.33333	-13.1121	3.33333	7.17457	3.33333	98.28	3.33333	98.65	3.33333	99.2	3.33333	98.92	3.33333	99.04	3.33333	23.72	3.33333	9.6923	3.33333	-2.87117	3.33333	-0.56994	3.33333	9.81669
	10	21.96	10	99.76	10	99.42	10	99.97	10	93.9829	10	18.4977	10	0.024059	10	99.52	10	99.34	10	99.61	10	98.52	10	99.98	10	2.35	10	2.29105	10	-3.05775	10	2.16666	10	8.94596
P5S-2G9
	BA.1		Delta plus		Mu		WT		Alpha		Beta		Gamma		Delta		Kappa		Epsilon		Eta		Iota		BA.2		BA.2.12.1		BA.2.75		BA.3		BA.4/5
	concentration(ug/ml)	%neutralization	concentration(ug/ml)	%neutralization	concentration(ug/ml)	%neutralization	concentration(ug/ml)	%neutralization	concentration(ug/ml)	%neutralization	concentration(ug/ml)	%neutralization	concentration(ug/ml)	%neutralization	concentration(ug/ml)	%neutralization	concentration(ug/ml)	%neutralization	concentration(ug/ml)	%neutralization	concentration(ug/ml)	%neutralization	concentration(ug/ml)	%neutralization	concentration(ug/ml)	%neutralization	concentration(ug/ml)	%neutralization	concentration(ug/ml)	%neutralization	concentration(ug/ml)	%neutralization	concentration(ug/ml)	%neutralization
	0.00457247	2.95	0.00457247	58.08	0.00457247	17.23	0.00457247	-3.59	0.00457247	26.51	0.00457247	-14.77	0.00457247	0	0.00457247	24.33	0.00457247	24.31	0.00457247	30.32	0.00457247	9.13	0.00457247	17.83	0.00457247	2.17	0.00457247		0.00457247		0.00457247		0.00457247
	0.0137174	-3.69	0.0137174	79.41	0.0137174	30.04	0.0137174	32.6	0.0137174	58.4	0.0137174	-16.89	0.0137174	-5.21	0.0137174	31.15	0.0137174	39.6	0.0137174	64.77	0.0137174	18.84	0.0137174	22.6	0.0137174	19.46	0.0137174		0.0137174		0.0137174		0.0137174
	0.0411523	8.02	0.0411523	90.33	0.0411523	61.76	0.0411523	71.31	0.0411523	86.93	0.0411523	-14.77	0.0411523	-1.36	0.0411523	67.74	0.0411523	68.3	0.0411523	89.22	0.0411523	37.66	0.0411523	23.46	0.0411523	32.58	0.0411523	1.67248	0.0411523	5.28083	0.0411523	1.78524	0.0411523	1.95438
	0.123457	1.34	0.123457	96.96	0.123457	79.74	0.123457	92.72	0.123457	98.45	0.123457	-16.89	0.123457	-8.59	0.123457	93.24	0.123457	86.75	0.123457	98.37	0.123457	57.28	0.123457	59.05	0.123457	7.15	0.123457	4.71702	0.123457	10.8625	0.123457	5.67549	0.123457	9.84764
	0.37037	-3.43	0.37037	99.83	0.37037	92.1	0.37037	99.09	0.37037	99.63	0.37037	2.95	0.37037	-20.83	0.37037	99.49	0.37037	96.21	0.37037	99.62	0.37037	74.8	0.37037	78.1	0.37037	13.97	0.37037	15.8803	0.37037	11.9337	0.37037	22.5896	0.37037	10.1296
	1.11111	-12.39	1.11111	99.83	1.11111	97.41	1.11111	99.79	1.11111	99.84	1.11111	-3.69	1.11111	-2.69	1.11111	99.95	1.11111	97.41	1.11111	99.9	1.11111	91.06	1.11111	91.44	1.11111	18.27	1.11111	9.6785	1.11111	15.3729	1.11111	4.43512	1.11111	10.1859
	3.33333	4.48	3.33333	99.94	3.33333	98.68	3.33333	99.87	3.33333	99.77	3.33333	8.02	3.33333	0	3.33333	99.85	3.33333	99.27	3.33333	99.9	3.33333	96.74	3.33333	94.13	3.33333	5.35	3.33333	10.9189	3.33333	9.84764	3.33333	13.0613	3.33333	17.7973
	10	-13.95	10	99.97	10	99.59	10	99.99	10	99.95	10	1.34	10	3.6	10	99.93	10	99.29	10	99.77	10	98.7	10	97.06	10	-8.08	10	25.6342	10	19.7706	10	20.7291	10	18.4738
P2-1G9
	BA.1		Delta plus		Mu		WT		Alpha		Beta		Gamma		Delta		Kappa		Epsilon		Eta		Iota		BA.2		BA.2.12.1		BA.2.75		BA.3		BA.4/5
	concentration(ug/ml)	%neutralization	concentration(ug/ml)	%neutralization	concentration(ug/ml)	%neutralization	concentration(ug/ml)	%neutralization	concentration(ug/ml)	%neutralization	concentration(ug/ml)	%neutralization	concentration(ug/ml)	%neutralization	concentration(ug/ml)	%neutralization	concentration(ug/ml)	%neutralization	concentration(ug/ml)	%neutralization	concentration(ug/ml)	%neutralization	concentration(ug/ml)	%neutralization	concentration(ug/ml)	%neutralization	concentration(ug/ml)	%neutralization	concentration(ug/ml)	%neutralization	concentration(ug/ml)	%neutralization	concentration(ug/ml)	%neutralization
	0.00457247	13.9288	0.00457247	22.05	0.00457247	23.86	0.00457247	14.42	0.00457247	2.62	0.00457247	-0.52	0.00457247	-18.91	0.00457247	7.71	0.00457247	18.79	0.00457247	25.68	0.00457247	6.87	0.00457247	-2.17	0.00457247	16.0059	0.00457247	14.7094	0.00457247		0.00457247	14.1333	0.00457247	3.47955
	0.0137174	27.5785	0.0137174	56.99	0.0137174	30.14	0.0137174	34.58	0.0137174	38.18	0.0137174	20.6	0.0137174	15.73	0.0137174	22.43	0.0137174	8.46	0.0137174	45.62	0.0137174	20.93	0.0137174	18.13	0.0137174	19.3972	0.0137174	17.9285	0.0137174	-4.23412	0.0137174	19.8366	0.0137174	12.2259
	0.0411523	49.8486	0.0411523	76.39	0.0411523	50.16	0.0411523	50.39	0.0411523	79.43	0.0411523	9.94	0.0411523	21.19	0.0411523	42.11	0.0411523	41.72	0.0411523	75.01	0.0411523	34.8	0.0411523	33.3	0.0411523	29.6412	0.0411523	19.7497	0.0411523	-13.0404	0.0411523	29.3255	0.0411523	41.0482
	0.123457	69.4079	0.123457	91.03	0.123457	63.98	0.123457	86.03	0.123457	92.65	0.123457	40.52	0.123457	26.7	0.123457	76.04	0.123457	69.39	0.123457	95.15	0.123457	72.26	0.123457	65.95	0.123457	39.5035	0.123457	34.6884	0.123457	43.6043	0.123457	32.6081	0.123457	75.3372
	0.37037	87.2922	0.37037	94.53	0.37037	84.86	0.37037	97.16	0.37037	93.49	0.37037	38.53	0.37037	21.51	0.37037	96.34	0.37037	92.06	0.37037	97.79	0.37037	83.55	0.37037	85.66	0.37037	58.5042	0.37037	46.555	0.37037	72.2238	0.37037	58.0873	0.37037	90.5397
	1.11111	96.6268	1.11111	98.94	1.11111	94.61	1.11111	98.96	1.11111	99.76	1.11111	46.12	1.11111	27.44	1.11111	99.82	1.11111	96.67	1.11111	99.95	1.11111	96.83	1.11111	97.2	1.11111	78.989	1.11111	75.0185	1.11111	80.3825	1.11111	76.2408	1.11111	97.6342
	3.33333	99.743	3.33333	99.79	3.33333	98.3	3.33333	99.46	3.33333	95.66	3.33333	50.23	3.33333	45.97	3.33333	99.97	3.33333	99.57	3.33333	99.71	3.33333	99.76	3.33333	98.43	3.33333	89.8809	3.33333	88.4441	3.33333	96.6323	3.33333	88.394	3.33333	99.5071
	10	99.9969	10	99.66	10	99.34	10	99.78	10	99.91	10	57.71	10	59.43	10	99.49	10	99.98	10	99.92	10	99.89	10	99.83	10	96.037	10	95.2758	10	99.8399	10	97.252	10	99.519
P5S-1B11
	BA.1		Delta plus		Mu		WT		Alpha		Beta		Gamma		Delta		Kappa		Epsilon		Eta		Iota		BA.2		BA.2.12.1		BA.2.75		BA.3		BA.4/5
	concentration(ug/ml)	%neutralization	concentration(ug/ml)	%neutralization	concentration(ug/ml)	%neutralization	concentration(ug/ml)	%neutralization	concentration(ug/ml)	%neutralization	concentration(ug/ml)	%neutralization	concentration(ug/ml)	%neutralization	concentration(ug/ml)	%neutralization	concentration(ug/ml)	%neutralization	concentration(ug/ml)	%neutralization	concentration(ug/ml)	%neutralization	concentration(ug/ml)	%neutralization	concentration(ug/ml)	%neutralization	concentration(ug/ml)	%neutralization	concentration(ug/ml)	%neutralization	concentration(ug/ml)	%neutralization	concentration(ug/ml)	%neutralization
	0.00457247	3.11	0.00457247	6.15	0.00457247	-10.19	0.00457247	2.49	0.00457247	8.16	0.00457247	7.83	0.00457247	5.75	0.00457247	1.31	0.00457247	7.96	0.00457247	26.63	0.00457247	-1.83	0.00457247	3.11	0.00457247	-8.82	0.00457247		0.00457247		0.00457247		0.00457247
	0.0137174	13.18	0.0137174	16.39	0.0137174	0.76	0.0137174	10.47	0.0137174	32.92	0.0137174	8.25	0.0137174	2.99	0.0137174	27.03	0.0137174	15.55	0.0137174	29.52	0.0137174	8.7	0.0137174	13.18	0.0137174	13.06	0.0137174		0.0137174		0.0137174		0.0137174
	0.0411523	8.11	0.0411523	34.43	0.0411523	-9.43	0.0411523	36.92	0.0411523	57.54	0.0411523	12.88	0.0411523	8.54	0.0411523	32.05	0.0411523	28.78	0.0411523	51.99	0.0411523	12.24	0.0411523	8.11	0.0411523	17.4	0.0411523	8.03267	0.0411523	8.97939	0.0411523	3.50192	0.0411523	4.85438
	0.123457	16.39	0.123457	62.16	0.123457	4.02	0.123457	63.78	0.123457	81.38	0.123457	15.37	0.123457	12.46	0.123457	65.15	0.123457	50.7	0.123457	78.74	0.123457	49.12	0.123457	22.37	0.123457	11.54	0.123457	1.6761	0.123457	11.7519	0.123457	20.4077	0.123457	1.47323
	0.37037	7.83	0.37037	88.01	0.37037	26.93	0.37037	89.44	0.37037	93.56	0.37037	16.74	0.37037	2.33	0.37037	95.92	0.37037	81.47	0.37037	96.7	0.37037	60.85	0.37037	56.65	0.37037	17.42	0.37037	-1.09644	0.37037	9.588	0.37037	14.5921	0.37037	2.41995
	1.11111	8.25	1.11111	97.9	1.11111	49.94	1.11111	97.91	1.11111	98.77	1.11111	16.72	1.11111	15.23	1.11111	99.43	1.11111	94.77	1.11111	99.45	1.11111	85.84	1.11111	81.53	1.11111	21.4	1.11111	15.5388	1.11111	15.0655	1.11111	7.49168	1.11111	2.5552
	3.33333	12.88	3.33333	99.46	3.33333	72.55	3.33333	98.93	3.33333	99.83	3.33333	21.93	3.33333	11.44	3.33333	99.46	3.33333	97.78	3.33333	99.84	3.33333	96.64	3.33333	96.61	3.33333	19.4	3.33333	16.1474	3.33333	13.2396	3.33333	8.97939	3.33333	-10.5637
	10	15.37	10	99.93	10	90.54	10	99.94	10	99.71	10	44.75	10	24.72	10	99.99	10	99.91	10	99.95	10	99.68	10	99.96	10	34.7	10	13.2396	10	18.6495	10	15.0655	10	-6.64153
P186-2C12
	BA.1		Delta plus		Mu		WT		Alpha		Beta		Gamma		Delta		Kappa		Epsilon		Eta		Iota		BA.2		BA.2.12.1		BA.2.75		BA.3		BA.4/5
	concentration(ug/ml)	%neutralization	concentration(ug/ml)	%neutralization	concentration(ug/ml)	%neutralization	concentration(ug/ml)	%neutralization	concentration(ug/ml)	%neutralization	concentration(ug/ml)	%neutralization	concentration(ug/ml)	%neutralization	concentration(ug/ml)	%neutralization	concentration(ug/ml)	%neutralization	concentration(ug/ml)	%neutralization	concentration(ug/ml)	%neutralization	concentration(ug/ml)	%neutralization	concentration(ug/ml)	%neutralization	concentration(ug/ml)	%neutralization	concentration(ug/ml)	%neutralization	concentration(ug/ml)	%neutralization	concentration(ug/ml)	%neutralization
	0.00457247	-9.9	0.00457247	6.83	0.00457247	7.26	0.00457247	-8.57	0.00457247	7.24	0.00457247	7.24	0.00457247	7.24	0.00457247	11.07	0.00457247	4.69	0.00457247	-7.88	0.00457247	3.15	0.00457247	5.82	0.00457247	-5.48	0.00457247		0.00457247		0.00457247		0.00457247
	0.0137174	-5.13	0.0137174	6.59	0.0137174	15.81	0.0137174	-4.13	0.0137174	14.51	0.0137174	14.51	0.0137174	14.51	0.0137174	11.46	0.0137174	14.68	0.0137174	4.96	0.0137174	5.17	0.0137174	3.07	0.0137174	19.15	0.0137174		0.0137174		0.0137174		0.0137174
	0.0411523	8.21	0.0411523	26.66	0.0411523	9.75	0.0411523	16.84	0.0411523	15.37	0.0411523	15.37	0.0411523	15.37	0.0411523	23.87	0.0411523	21.67	0.0411523	6.61	0.0411523	26.83	0.0411523	12.52	0.0411523	5.93	0.0411523	-14.8036	0.0411523	-1.04069	0.0411523	3.27679	0.0411523	8.47839
	0.123457	-17.17	0.123457	52.74	0.123457	6.82	0.123457	14.93	0.123457	7.67	0.123457	7.67	0.123457	7.67	0.123457	40.81	0.123457	16.03	0.123457	21.62	0.123457	19.99	0.123457	15.26	0.123457	20.18	0.123457	4.49983	0.123457	2.31899	0.123457	3.1147	0.123457	7.37323
	0.37037	-28.88	0.37037	69.34	0.37037	0.42	0.37037	14.44	0.37037	9.87	0.37037	9.87	0.37037	2.19	0.37037	59.27	0.37037	38.87	0.37037	43.5	0.37037	30.33	0.37037	45.99	0.37037	2.78	0.37037	-11.5176	0.37037	0.477061	0.37037	1.06648	0.37037	-10.7808
	1.11111	-4.47	1.11111	88.09	1.11111	11.75	1.11111	47.17	1.11111		1.11111	-6.02	1.11111	9.87	1.11111	76.74	1.11111	66.39	1.11111	81.32	1.11111	58.77	1.11111	68	1.11111	22.48	1.11111	-17.5296	1.11111	-2.02796	1.11111	7.16694	1.11111	9.2741
	3.33333	-16.39	3.33333	96.97	3.33333	4.26	3.33333	77.97	3.33333	6.02	3.33333	2.19	3.33333	9.87	3.33333	93.53	3.33333	90.43	3.33333	91.03	3.33333	87.73	3.33333	93.25	3.33333	15.45	3.33333	-9.30725	3.33333	-0.83439	3.33333	2.4074	3.33333	-3.63412
	10	-26.19	10	99.67	10	9.86	10	95.06	10	16.89	10	16.89	10	16.89	10	99.77	10	96.77	10	99.13	10	96.65	10	99.37	10	-3.61	10	-11.6354	10	-8.31998	10	1.37592	10	-0.62809
P2S-2E8
	BA.1		Delta plus		Mu		WT		Alpha		Beta		Gamma		Delta		Kappa		Epsilon		Eta		Iota		BA.2		BA.2.12.1		BA.2.75		BA.3		BA.4/5
	concentration(ug/ml)	%neutralization	concentration(ug/ml)	%neutralization	concentration(ug/ml)	%neutralization	concentration(ug/ml)	%neutralization	concentration(ug/ml)	%neutralization	concentration(ug/ml)	%neutralization	concentration(ug/ml)	%neutralization	concentration(ug/ml)	%neutralization	concentration(ug/ml)	%neutralization	concentration(ug/ml)	%neutralization	concentration(ug/ml)	%neutralization	concentration(ug/ml)	%neutralization	concentration(ug/ml)	%neutralization	concentration(ug/ml)	%neutralization	concentration(ug/ml)	%neutralization	concentration(ug/ml)	%neutralization	concentration(ug/ml)	%neutralization
	0.00457247	7.22	0.00457247	16.14	0.00457247	2.89	0.00457247	-10.98	0.00457247	-7.53	0.00457247	7.24	0.00457247	7.24	0.00457247	-12.88	0.00457247	2.95	0.00457247	-13.18	0.00457247	-5	0.00457247	-7.09	0.00457247	-9.17	0.00457247		0.00457247		0.00457247		0.00457247
	0.0137174	28.08	0.0137174	12.38	0.0137174	4.6	0.0137174	20.56	0.0137174	8.5	0.0137174	14.51	0.0137174	14.51	0.0137174	-6.73	0.0137174	-9.68	0.0137174	-3.98	0.0137174	2.97	0.0137174	13.82	0.0137174	1.32	0.0137174		0.0137174		0.0137174		0.0137174
	0.0411523	18.18	0.0411523	7.97	0.0411523	6.39	0.0411523	11.4	0.0411523	4.61	0.0411523	15.37	0.0411523	15.37	0.0411523	25.98	0.0411523	-0.29	0.0411523	16.82	0.0411523	-11.83	0.0411523	11.19	0.0411523	7.95	0.0411523	-22.1584	0.0411523	-30.8183	0.0411523	0.043212	0.0411523	-6.56492
	0.123457	22.56	0.123457	1.51	0.123457	14.52	0.123457	38.28	0.123457	25.53	0.123457	7.67	0.123457	7.67	0.123457	42.47	0.123457	19.69	0.123457	19.94	0.123457	-3.44	0.123457	13.81	0.123457	21.08	0.123457	-8.95629	0.123457	3.5383	0.123457	4.85427	0.123457	-18.7624
	0.37037	38.97	0.37037	7.95	0.37037	18.44	0.37037	52.43	0.37037	31.44	0.37037	9.87	0.37037	9.87	0.37037	58.47	0.37037	31.63	0.37037	41.74	0.37037	-15.32	0.37037	17.46	0.37037	14.93	0.37037	-23.7432	0.37037	11.3067	0.37037	8.27861	0.37037	3.90621
	1.11111	25.66	1.11111	20.74	1.11111	22.59	1.11111	70.51	1.11111	49.75	1.11111	-6.02	1.11111	9.87	1.11111	78.37	1.11111	45.92	1.11111	69.75	1.11111	-13.28	1.11111	24.06	1.11111	7.24	1.11111	-1.3152	1.11111	-7.20167	1.11111	7.35885	1.11111	6.01458
	3.33333	35.62	3.33333	17.15	3.33333	31.62	3.33333	83.94	3.33333	60.11	3.33333	2.19	3.33333	15.37	3.33333	93.58	3.33333	72.27	3.33333	83.67	3.33333	6.07	3.33333	35.19	3.33333	9.51	3.33333	8.37766	3.33333	-2.60287	3.33333	6.14194	3.33333	-0.53694
	10	14.99	10	9.98	10	57.07	10	94.72	10	82.21	10	16.89	10	16.89	10	98.19	10	86.27	10	94.71	10	36.25	10	52.24	10	-5.62	10	-1.10295	10	-0.42374	10	-2.60287	10	7.88241
P186-2A8
	BA.1		Delta plus		Mu		WT		Alpha		Beta		Gamma		Delta		Kappa		Epsilon		Eta		Iota		BA.2		BA.2.12.1		BA.2.75		BA.3		BA.4/5
	concentration(ug/ml)	%neutralization	concentration(ug/ml)	%neutralization	concentration(ug/ml)	%neutralization	concentration(ug/ml)	%neutralization	concentration(ug/ml)	%neutralization	concentration(ug/ml)	%neutralization	concentration(ug/ml)	%neutralization	concentration(ug/ml)	%neutralization	concentration(ug/ml)	%neutralization	concentration(ug/ml)	%neutralization	concentration(ug/ml)	%neutralization	concentration(ug/ml)	%neutralization	concentration(ug/ml)	%neutralization	concentration(ug/ml)	%neutralization	concentration(ug/ml)	%neutralization	concentration(ug/ml)	%neutralization	concentration(ug/ml)	%neutralization
	0.00457247	0.49	0.00457247	39.52	0.00457247	-16.27	0.00457247	-8.24	0.00457247	2.96	0.00457247	7.94	0.00457247	0.74	0.00457247	9.23	0.00457247	-11.89	0.00304832	3.45	0.00304832	-1.15	0.00304832	6.97	0.00457247	3.56	0.00457247		0.00457247		0.00457247		0.00457247
	0.0137174	5.73	0.0137174	57.73	0.0137174	-3.53	0.0137174	1.35	0.0137174	7.98	0.0137174	15.92	0.0137174	9.71	0.0137174	26.68	0.0137174	-28.01	0.00914495	-1.46	0.00914495	5.84	0.00914495	0.63	0.0137174	-4.04	0.0137174		0.0137174		0.0137174		0.0137174
	0.0411523	-6.25	0.0411523	80.09	0.0411523	7.19	0.0411523	0.83	0.0411523	20.67	0.0411523	3.88	0.0411523	17.87	0.0411523	42.73	0.0411523	-32.97	0.0274348	-0.14	0.0274348	9.48	0.0274348	11.32	0.0411523	14.18	0.0411523	12.1357	0.0411523	33.0146	0.0411523	-1.24071	0.0411523	0.271406
	0.123457	-3.75	0.123457	92.72	0.123457	1.08	0.123457	17.59	0.123457	33.11	0.123457	10.67	0.123457	10.04	0.123457	66.15	0.123457	-11.26	0.0823045	19.45	0.0823045	5.58	0.0823045	21.43	0.123457	23.7	0.123457	-8.45236	0.123457	10.6236	0.123457	2.59775	0.123457	-2.5202
	0.37037	2.05	0.37037	99.44	0.37037	23.71	0.37037	44.43	0.37037	49.68	0.37037	21.56	0.37037	21.11	0.37037	85.58	0.37037	9.54	0.246914	31.24	0.246914	4.68	0.246914	20.35	0.37037	12.43	0.37037	-17.9904	0.37037	4.98224	0.37037	0.736674	0.37037	-8.685
	1.11111	4.16	1.11111	99.72	1.11111	33.43	1.11111	69.35	1.11111	68.16	1.11111	24.57	1.11111	25.42	1.11111	96.78	1.11111	34.2	0.740741	63.22	0.740741	8.92	0.740741	47.88	1.11111	13.27	1.11111	-18.4556	1.11111	-2.11309	1.11111	-8.21973	1.11111	4.10987
	3.33333	5.01	3.33333	99.76	3.33333	56.19	3.33333	92.24	3.33333	81.82	3.33333	37.89	3.33333	28.06	3.33333	99.81	3.33333	67.13	2.22222	91.97	2.22222	2.38	2.22222	25.28	3.33333	17.78	3.33333	-3.79969	3.33333	-0.4265	3.33333	-4.32311	3.33333	2.24879
	10	15.6	10	99.53	10	74.73	10	99.43	10	92.78	10	63.52	10	56.83	10	99.98	10	95	6.66667	98.09	6.66667	30.8	6.66667	48.35	10	12.32	10	-19.7933	10	-1.06624	10	1.2601	10	9.98387
P195-1B8
	BA.1		Delta plus		Mu		WT		Alpha		Beta		Gamma		Delta		Kappa		Epsilon		Eta		Iota		BA.2		BA.2.12.1		BA.2.75		BA.3		BA.4/5
	concentration(ug/ml)	%neutralization	concentration(ug/ml)	%neutralization	concentration(ug/ml)	%neutralization	concentration(ug/ml)	%neutralization	concentration(ug/ml)	%neutralization	concentration(ug/ml)	%neutralization	concentration(ug/ml)	%neutralization	concentration(ug/ml)	%neutralization	concentration(ug/ml)	%neutralization	concentration(ug/ml)	%neutralization	concentration(ug/ml)	%neutralization	concentration(ug/ml)	%neutralization	concentration(ug/ml)	%neutralization	concentration(ug/ml)	%neutralization	concentration(ug/ml)	%neutralization	concentration(ug/ml)	%neutralization	concentration(ug/ml)	%neutralization
	0.00457247	-3.82	0.00457247	-4.36	0.00457247	9.67	0.00457247	-16.73	0.00457247	-4.90672	0.00457247	-4.36	0.00457247	-4.36	0.00457247	1.18	0.00457247	-1.82	0.00457247	2.44	0.00457247	-10.33	0.00457247	-9.55	0.00457247	-0.31	0.00457247		0.00457247		0.00457247		0.00457247
	0.0137174	-2.02	0.0137174	-6.71	0.0137174	-1.17	0.0137174	2.1	0.0137174	5.07482	0.0137174	-6.71	0.0137174	-6.71	0.0137174	11	0.0137174	-7.84	0.0137174	-0.94	0.0137174	-0.43	0.0137174	-2.86	0.0137174	-1.59	0.0137174		0.0137174		0.0137174		0.0137174
	0.0411523	-4.36	0.0411523	-17.45	0.0411523	-0.04	0.0411523	6.51	0.0411523	15.5113	0.0411523	-17.45	0.0411523	-2.79	0.0411523	4.24	0.0411523	-2.66	0.0411523	-9.33	0.0411523	-17.49	0.0411523	-20.79	0.0411523	10.61	0.0411523	-9.16792	0.0411523	6.92842	0.0411523	-9.37787	0.0411523	14.6267
	0.123457	-6.71	0.123457	-18.86	0.123457	-3.22	0.123457	24.33	0.123457	27.3156	0.123457	-18.86	0.123457	3.31	0.123457	11.56	0.123457	8.52	0.123457	17.11	0.123457	11.53	0.123457	-1.77	0.123457	5.41	0.123457	-0.06998	0.123457	-6.64849	0.123457	-18.1959	0.123457	3.63917
	0.37037	-8.01	0.37037	-8.01	0.37037	6.71	0.37037	33.01	0.37037	14.582	0.37037	-8.01	0.37037	-8.01	0.37037	5.61	0.37037	14.77	0.37037	29.85	0.37037	-12.21	0.37037	3.63	0.37037	20.49	0.37037	16.2363	0.37037	10.1477	0.37037	-6.01863	0.37037	-16.3063
	1.11111	-2.79	1.11111	-2.79	1.11111	12.28	1.11111	61.84	1.11111	22.8913	1.11111	-2.79	1.11111	-2.79	1.11111	29.93	1.11111	-10.44	1.11111	33.74	1.11111	-4.37	1.11111	3.03	1.11111	8.02	1.11111	0.769825	1.11111	-23.2347	1.11111	-2.79936	1.11111	-4.26903
	3.33333	-6.04	3.33333	3.31	3.33333	16.89	3.33333	85.25	3.33333	52.8422	3.33333	3.31	3.33333	3.31	3.33333	63.39	3.33333	11.52	3.33333	70.87	3.33333	-13.18	3.33333	5.35	3.33333	-1.24	3.33333	1.11974	3.33333	-0.90979	3.33333	-7.62827	3.33333	14.8366
	10	-9.08	10	-1.2	10	17.76	10	95.82	10	64.5862	10	-1.2	10	-1.2	10	83.15	10	22.12	10	88.38	10	-8.28	10	26.51	10	5.26	10	-3.00932	10	-2.93933	10	-5.17882	10	7.4883
P5-2B9
	BA.1		Delta plus		Mu		WT		Alpha		Beta		Gamma		Delta		Kappa		Epsilon		Eta		Iota		BA.2		BA.2.12.1		BA.2.75		BA.3		BA.4/5
	concentration(ug/ml)	%neutralization	concentration(ug/ml)	%neutralization	concentration(ug/ml)	%neutralization	concentration(ug/ml)	%neutralization	concentration(ug/ml)	%neutralization	concentration(ug/ml)	%neutralization	concentration(ug/ml)	%neutralization	concentration(ug/ml)	%neutralization	concentration(ug/ml)	%neutralization	concentration(ug/ml)	%neutralization	concentration(ug/ml)	%neutralization	concentration(ug/ml)	%neutralization	concentration(ug/ml)	%neutralization	concentration(ug/ml)	%neutralization	concentration(ug/ml)	%neutralization	concentration(ug/ml)	%neutralization	concentration(ug/ml)	%neutralization
	0.00457247	-7.73	0.00457247	-4.99	0.00457247	20.33	0.00457247	-19.22	0.00457247	-20.47	0.00457247	4.84	0.00457247	9.14	0.00457247	-13.62	0.00457247	-13.57	0.00457247	-13.57	0.00457247	-13.57	0.00457247	-13.57	0.00457247	0.64	0.00457247		0.00457247		0.00457247		0.00457247
	0.0137174	-15.22	0.0137174	-4.46	0.0137174	17.3	0.0137174	-4.53	0.0137174	33.29	0.0137174	-6.05	0.0137174	-15.04	0.0137174	13.15	0.0137174	-13.57	0.0137174	-13.57	0.0137174	-13.57	0.0137174	-13.57	0.0137174	12.46	0.0137174		0.0137174	23.1613	0.0137174		0.0137174
	0.0411523	-16.64	0.0411523	-13.65	0.0411523	17.93	0.0411523	0.3	0.0411523	-1.67	0.0411523	5.34	0.0411523	7.71	0.0411523	36.32	0.0411523	-16.68	0.0411523	-16.68	0.0411523	-16.68	0.0411523	-16.68	0.0411523	18.85	0.0411523	-14.2463	0.0411523	42.5943	0.0411523	8.72494	0.0411523	-23.6386
	0.123457	-17.94	0.123457	-3.94	0.123457	25.67	0.123457	15.24	0.123457	42.74	0.123457	1.6	0.123457	-3.13	0.123457	-0.97	0.123457	-19.06	0.123457	-19.06	0.123457	-19.06	0.123457	-19.06	0.123457	41.62	0.123457	-6.78336	0.123457	40.7317	0.123457	17.2436	0.123457	-12.3896
	0.37037	-7.29	0.37037	-2.99	0.37037	31.55	0.37037	46.72	0.37037	88.28	0.37037	11.43	0.37037	35.99	0.37037	6.37	0.37037	-28.77	0.37037	-28.77	0.37037	-28.77	0.37037	-28.77	0.37037	34.85	0.37037	0.715954	0.37037	39.3006	0.37037	9.63505	0.37037	1.29843
	1.11111	-13.73	1.11111	-0.45	1.11111	32.81	1.11111	81.39	1.11111	99.93	1.11111	9.67	1.11111	48.51	1.11111	12.73	1.11111	-27.81	1.11111	-27.81	1.11111	-27.81	1.11111	-27.81	1.11111	34.82	1.11111	-19.5249	1.11111	61.488	1.11111	-19.7433	1.11111	-0.12135
	3.33333	11.92	3.33333	-13.13	3.33333	36.69	3.33333	92.76	3.33333	99.91	3.33333	24.35	3.33333	71.88	3.33333	9.12	3.33333	-12.95	3.33333	-12.95	3.33333	-12.95	3.33333	-12.95	3.33333	59.3	3.33333	-7.25662	3.33333	77.2082	3.33333	1.69887	3.33333	3.33708
	10	17.66	10	-1.28	10	46.83	10	98.51	10	99.94	10	71.44	10	94.31	10	18.47	10	-4.32	10	-4.32	10	-4.32	10	-4.32	10	75.82	10	-2.12359	10	92.9441	10	4.31999	10	-1.65034
P195-2B9
	BA.1		Delta plus		Mu		WT		Alpha		Beta		Gamma		Delta		Kappa		Epsilon		Eta		Iota		BA.2		BA.2.12.1		BA.2.75		BA.3		BA.4/5
	concentration(ug/ml)	%neutralization	concentration(ug/ml)	%neutralization	concentration(ug/ml)	%neutralization	concentration(ug/ml)	%neutralization	concentration(ug/ml)	%neutralization	concentration(ug/ml)	%neutralization	concentration(ug/ml)	%neutralization	concentration(ug/ml)	%neutralization	concentration(ug/ml)	%neutralization	concentration(ug/ml)	%neutralization	concentration(ug/ml)	%neutralization	concentration(ug/ml)	%neutralization	concentration(ug/ml)	%neutralization	concentration(ug/ml)	%neutralization	concentration(ug/ml)	%neutralization	concentration(ug/ml)	%neutralization	concentration(ug/ml)	%neutralization
	0.00457247	11.89	0.00457247	0.9	0.00457247	4.2	0.00457247	-0.34	0.00457247	23.1116	0.00457247	-10.229	0.00457247	6.72886	0.00457247	-3.6	0.00457247	-5.55	0.00457247	0.82	0.00457247	18.11	0.00457247	-8.16	0.00457247	5.43	0.00457247		0.00457247		0.00457247		0.00457247
	0.0137174	1.42	0.0137174	1.9	0.0137174	21.53	0.0137174	6.38	0.0137174	0.899531	0.0137174	-15.3418	0.0137174	-0.52827	0.0137174	-13.31	0.0137174	-2.3	0.0137174	-3.95	0.0137174	21.28	0.0137174	10.49	0.0137174	-0.58	0.0137174		0.0137174		0.0137174		0.0137174
	0.0411523	-0.24	0.0411523	6.17	0.0411523	14.53	0.0411523	10.36	0.0411523	26.048	0.0411523	-12.8371	0.0411523	23.0718	0.0411523	-10.61	0.0411523	-0.47	0.0411523	-14.42	0.0411523	31.12	0.0411523	-3.26	0.0411523	13.08	0.0411523	5.88361	0.0411523	15.3343	0.0411523	2.68917	0.0411523	9.10908
	0.123457	2.67	0.123457	4.66	0.123457	31.53	0.123457	10.68	0.123457	54.6614	0.123457	-9.77431	0.123457	-4.45342	0.123457	-13.59	0.123457	1.15	0.123457	12.87	0.123457	20.89	0.123457	2.82	0.123457	16.61	0.123457	6.6994	0.123457	8.28978	0.123457	1.18107	0.123457	1.80911
	0.37037	-11.15	0.37037	-7.07	0.37037	22.19	0.37037	14.8	0.37037	30.63	0.37037	-9.77431	0.37037	9.84594	0.37037	2.89	0.37037	14.05	0.37037	2.45	0.37037	15.66	0.37037	-13.95	0.37037	13.75	0.37037	3.84393	0.37037	16.8715	0.37037	8.73798	0.37037	7.8157
	1.11111	-19.12	1.11111	-0.54	1.11111	16.69	1.11111	29.26	1.11111	50.6711	1.11111	-20.1262	1.11111	20.619	1.11111	5.65	1.11111	8.94	1.11111	6.96	1.11111	25.46	1.11111	9	1.11111	33.29	1.11111	10.8232	1.11111	18.234	1.11111	7.13816	1.11111	4.86472
	3.33333	-1.37	3.33333	-9.43	3.33333	22.87	3.33333	57.49	3.33333	73.7104	3.33333	-13.3616	3.33333	20.619	3.33333	11.08	3.33333	11.81	3.33333	17.65	3.33333	5.43	3.33333	4.27	3.33333	30.78	3.33333	1.34804	3.33333	-0.35808	3.33333	24.6894	3.33333	45.2657
	10	7.04	10	-4.28	10	34.15	10	75.07	10	81.1844	10	-14.2955	10	16.5704	10	12.49	10	8.73	10	11.76	10	5.66	10	0.68	10	43.93	10	8.65422	10	2.388	10	10.7587	10	38.1559
P5S-2G8
	BA.1		Delta plus		Mu		WT		Alpha		Beta		Gamma		Delta		Kappa		Epsilon		Eta		Iota		BA.2		BA.2.12.1		BA.2.75		BA.3		BA.4/5
	concentration(ug/ml)	%neutralization	concentration(ug/ml)	%neutralization	concentration(ug/ml)	%neutralization	concentration(ug/ml)	%neutralization	concentration(ug/ml)	%neutralization	concentration(ug/ml)	%neutralization	concentration(ug/ml)	%neutralization	concentration(ug/ml)	%neutralization	concentration(ug/ml)	%neutralization	concentration(ug/ml)	%neutralization	concentration(ug/ml)	%neutralization	concentration(ug/ml)	%neutralization	concentration(ug/ml)	%neutralization	concentration(ug/ml)	%neutralization	concentration(ug/ml)	%neutralization	concentration(ug/ml)	%neutralization	concentration(ug/ml)	%neutralization
	0.00457247	20.78	0.00457247	14.76	0.00457247	13.81	0.00457247	14.54	0.00457247	26.43	0.00457247	-11.24	0.00457247	-2.23	0.00457247	-6.46	0.00457247	-8.69	0.00457247	-15.17	0.00457247	10.12	0.00457247	-6.21	0.00457247	0.02	0.00457247		0.00457247		0.00457247		0.00457247
	0.0137174	2.66	0.0137174	3.31	0.0137174	21.13	0.0137174	38.49	0.0137174	33.81	0.0137174	-16.48	0.0137174	-0.15	0.0137174	17.08	0.0137174	-32.03	0.0137174	-13.88	0.0137174	7.8	0.0137174	-6.29	0.0137174	-9.31	0.0137174		0.0137174		0.0137174		0.0137174
	0.0411523	8.79	0.0411523	-1.03	0.0411523	24.16	0.0411523	55.65	0.0411523	68.46	0.0411523	-11.24	0.0411523	-5.85	0.0411523	4.74	0.0411523	-3.37	0.0411523	3.42	0.0411523	3.39	0.0411523	-5.98	0.0411523	-4.2	0.0411523	5.20956	0.0411523	7.41752	0.0411523	-18.6489	0.0411523	2.91528
	0.123457	4.2	0.123457	4.51	0.123457	30.83	0.123457	69.35	0.123457	84.35	0.123457	-16.48	0.123457	-0.52	0.123457	9.16	0.123457	-29.99	0.123457	-16.77	0.123457	23.58	0.123457	-8.25	0.123457	15.94	0.123457	11.4619	0.123457	6.69287	0.123457	7.69482	0.123457	-22.008
	0.37037	11.26	0.37037	12.2	0.37037	28.27	0.37037	88.63	0.37037	94.8	0.37037	-11.24	0.37037	6.15	0.37037	8.5	0.37037	-23.17	0.37037	-5.77	0.37037	24.5	0.37037	-0.84	0.37037	13.02	0.37037	-7.05977	0.37037	-8.27886	0.37037	-27.5854	0.37037	-9.73601
	1.11111	-20.05	1.11111	6.34	1.11111	32.78	1.11111	95.57	1.11111	95.91	1.11111	-16.48	1.11111	12.04	1.11111	23.99	1.11111	-8.46	1.11111	-4.87	1.11111	22.1	1.11111	9.04	1.11111	5.05	1.11111	14.5908	1.11111	-17.3435	1.11111	-26.6593	1.11111	-0.20307
	3.33333	-19.83	3.33333	23.05	3.33333	35.93	3.33333	98.16	3.33333	98	3.33333	-16.48	3.33333	14.71	3.33333	5.42	3.33333	-3.9	3.33333	6.55	3.33333	35.37	3.33333	13.95	3.33333	23.64	3.33333	9.11535	3.33333	2.83941	3.33333	-36.8541	3.33333	-10.8635
	10	-13.22	10	38.93	10	52.62	10	99.84	10	99.32	10	-14.85	10	39.9	10	20.13	10	-11.83	10	11.79	10	15.09	10	14.93	10	4.53	10	-19.4338	10	-38.7298	10	-7.30307	10	-17.3801
P2-1G1
	BA.1		Delta plus		Mu		WT		Alpha		Beta		Gamma		Delta		Kappa		Epsilon		Eta		Iota		BA.2		BA.2.12.1		BA.2.75		BA.3		BA.4/5
	concentration(ug/ml)	%neutralization	concentration(ug/ml)	%neutralization	concentration(ug/ml)	%neutralization	concentration(ug/ml)	%neutralization	concentration(ug/ml)	%neutralization	concentration(ug/ml)	%neutralization	concentration(ug/ml)	%neutralization	concentration(ug/ml)	%neutralization	concentration(ug/ml)	%neutralization	concentration(ug/ml)	%neutralization	concentration(ug/ml)	%neutralization	concentration(ug/ml)	%neutralization	concentration(ug/ml)	%neutralization	concentration(ug/ml)	%neutralization	concentration(ug/ml)	%neutralization	concentration(ug/ml)	%neutralization	concentration(ug/ml)	%neutralization
	0.000508053	9.82	0.00457247	-2.62	0.00457247	1.19	0.00457247	7.52	0.00457247	-23.296	0.00457247	3.70101	0.00457247	7.3322	0.00457247	-3.34	0.00457247	-8.08	0.00457247	11.22	0.00457247	22.58	0.00457247	-6.01	0.00457247	14.37	0.00457247		0.00457247		0.00457247		0.00457247
	0.00152416	3.27	0.0137174	1.6	0.0137174	5.51	0.0137174	14.22	0.0137174	11.3296	0.0137174	-0.20042	0.0137174	24.577	0.0137174	12.81	0.0137174	6.75	0.0137174	15.65	0.0137174	16.4	0.0137174	19.69	0.0137174	21.75	0.0137174		0.0137174		0.0137174		0.0137174
	0.00457247	-2.23	0.0411523	9.34	0.0411523	0.35	0.0411523	21.08	0.0411523	16.2721	0.0411523	11.0124	0.0411523	23.7731	0.0411523	20.33	0.0411523	-3.44	0.0411523	15.07	0.0411523	32.4	0.0411523	11.08	0.0411523	6.39	0.0411523	4.12128	0.0411523	0.913987	0.0411523	33.5255	0.0411523	15.5172
	0.0137174	14.39	0.123457	-12.35	0.123457	6.03	0.123457	13.49	0.123457	35.2405	0.123457	6.31359	0.123457	18.4281	0.123457	27.26	0.123457	-9.16	0.123457	15.77	0.123457	27.38	0.123457	13.57	0.123457	26.15	0.123457	14.099	0.123457	-2.94209	0.123457	12.2794	0.123457	4.3197
	0.0411523	16.66	0.37037	-8.19	0.37037	12.58	0.37037	32.69	0.37037	37.2218	0.37037	22.2402	0.37037	40.8492	0.37037	25.88	0.37037	2.27	0.37037	13.3	0.37037	27.77	0.37037	12.01	0.37037	18.66	0.37037	7.96166	0.37037	12.2468	0.37037	8.39656	0.37037	-25.5588
	0.123457	22.7	1.11111	-3.06	1.11111	11.26	1.11111	54.58	1.11111	52.7825	1.11111	25.9033	1.11111	54.6052	1.11111	22.02	1.11111	-9.04	1.11111	27.98	1.11111	18.13	1.11111	33.38	1.11111	21.71	1.11111	-3.11737	1.11111	-9.50841	1.11111	-2.37261	1.11111	-3.51907
	0.37037	18.45	3.33333	-16.65	3.33333	19.26	3.33333	77.7	3.33333	72.0543	3.33333	20.7039	3.33333	59.2599	3.33333	14.88	3.33333	14.17	3.33333	20.26	3.33333	20.23	3.33333	30.4	3.33333	31.91	3.33333	13.1964	3.33333	-27.002	3.33333	-7.39183	3.33333	5.96758
	1.11111	35	10	-10.06	10	18.89	10	94.25	10	92.5621	10	35.6625	10	76.0877	10	26.25	10	12.26	10	23.72	10	36.53	10	55.6	10	36.44	10	-0.65827	10	-15.6692	10	-3.12851	10	24.7217
	3.33333	50.9304
	10	73.2034
P10S-1G4
	BA.1		Delta plus		Mu		WT		Alpha		Beta		Gamma		Delta		Kappa		Epsilon		Eta		Iota		BA.2		BA.2.12.1		BA.2.75		BA.3		BA.4/5
	concentration(ug/ml)	%neutralization	concentration(ug/ml)	%neutralization	concentration(ug/ml)	%neutralization	concentration(ug/ml)	%neutralization	concentration(ug/ml)	%neutralization	concentration(ug/ml)	%neutralization	concentration(ug/ml)	%neutralization	concentration(ug/ml)	%neutralization	concentration(ug/ml)	%neutralization	concentration(ug/ml)	%neutralization	concentration(ug/ml)	%neutralization	concentration(ug/ml)	%neutralization	concentration(ug/ml)	%neutralization	concentration(ug/ml)	%neutralization	concentration(ug/ml)	%neutralization	concentration(ug/ml)	%neutralization	concentration(ug/ml)	%neutralization
	0.00457247	-12.68	0.00457247	33.04	0.00457247	-17.63	0.00457247	6.59	0.00457247	2.67	0.00457247	2.67	0.00457247	2.67	0.00457247	15.9	0.00457247	-13.25	0.00457247	12.21	0.00457247	6.21	0.00457247	3.43	0.00457247	33.43	0.00457247		0.00457247		0.00457247		0.00457247
	0.0137174	-12.08	0.0137174	41.34	0.0137174	-9.24	0.0137174	11.72	0.0137174	6.15	0.0137174	6.15	0.0137174	6.15	0.0137174	24.99	0.0137174	8.78	0.0137174	24.48	0.0137174	3.1	0.0137174	17.75	0.0137174	8.43	0.0137174		0.0137174		0.0137174		0.0137174
	0.0411523	-10.14	0.0411523	53.73	0.0411523	4.41	0.0411523	22.37	0.0411523	-12.48	0.0411523	-12.48	0.0411523	6.15	0.0411523	27.87	0.0411523	4.33	0.0411523	42.92	0.0411523	-6.75	0.0411523	14.95	0.0411523	-14.09	0.0411523	41.9811	0.0411523	28.7539	0.0411523	7.88491	0.0411523	-20.3555
	0.123457	-1.85	0.123457	80.86	0.123457	-1.7	0.123457	56.23	0.123457	0.93	0.123457	0.93	0.123457	0.93	0.123457	40.31	0.123457	13.67	0.123457	57.21	0.123457	1.31	0.123457	29.39	0.123457	1.67	0.123457	9.40245	0.123457	39.7309	0.123457	3.24094	0.123457	-6.50562
	0.37037	-12.92	0.37037	97.45	0.37037	10.26	0.37037	72.18	0.37037	12.83	0.37037	12.83	0.37037	12.83	0.37037	70.68	0.37037	25.77	0.37037	87.45	0.37037	6.54	0.37037	21.47	0.37037	-12.27	0.37037	21.0301	0.37037	8.21862	0.37037	6.43076	0.37037	4.298
	1.11111	-10.38	1.11111	99.84	1.11111	-1.78	1.11111	92.66	1.11111	25.54	1.11111	25.54	1.11111	25.54	1.11111	95.18	1.11111	56.02	1.11111	98.19	1.11111	4.52	1.11111	20.18	1.11111	-23.75	1.11111	21.0748	1.11111	8.85248	1.11111	0.828536	1.11111	-3.92357
	3.33333	-23.36	3.33333	99.92	3.33333	4.16	3.33333	99.05	3.33333	24.03	3.33333	24.03	3.33333	24.03	3.33333	99.55	3.33333	87.49	3.33333	99.49	3.33333	11.7	3.33333	14.09	3.33333	-2.45	3.33333	-0.16514	3.33333	0.548891	3.33333	18.7538	3.33333	-8.61974
	10	-19.76	10	99.93	10	40.05	10	99.95	10	24.03	10	12.83	10	24.03	10	99.99	10	97.03	10	99.86	10	48.07	10	29.93	10	-5.04	10	6.78311	10	2.17643	10	7.19885	10	-2.3967
